# Supplementary material for: Erythraeid mites (Prostigmata, Erythraeidae) from Saudi Arabia, description of three new species and a new record
Source: Zookeys. 2014 Oct 13;(445):77–95. doi: 10.3897/zookeys.445.7861 (PMC4205741; doi:10.3897/zookeys.445.7861)
Supplement: XML Treatment for Erythraeus [file zookeys.445.7861-treatment1.xml]

<!DOCTYPE tp:taxon-treatment
  PUBLIC "-//TaxonX//DTD Taxonomic Treatment Publishing DTD v0 20100105//EN" "tax-treatment-NSO.dtd">
<tp:taxon-treatment xmlns:tp="http://www.plazi.org/taxpub"><tp:treatment-meta><kwd-group><label>Taxon classification</label><kwd><named-content content-type="kingdom">Animalia</named-content></kwd><kwd><named-content content-type="order">Prostigmata</named-content></kwd><kwd><named-content content-type="family">Erythraeidae</named-content></kwd></kwd-group><mixed-citation publication-type="journal"><person-group><name><surname>Kamran</surname><given-names>Muhammad</given-names></name><name><surname>Alatawi</surname><given-names>Fahad J.</given-names></name></person-group><article-title>Erythraeid mites (<tp:taxon-name><tp:taxon-name-part taxon-name-part-type="order">Prostigmata</tp:taxon-name-part></tp:taxon-name>, <tp:taxon-name><tp:taxon-name-part taxon-name-part-type="family">Erythraeidae</tp:taxon-name-part></tp:taxon-name>) from Saudi Arabia, description of three new species and a new record</article-title><source>Zookeys</source><day>13</day><month>10</month><year>2014</year><volume>2014</volume><issue>445</issue><fpage>77</fpage><lpage>95</lpage><pub-id pub-id-type="doi">10.3897/zookeys.445.7861</pub-id></mixed-citation></tp:treatment-meta><tp:nomenclature><label>Genus</label><tp:taxon-name>
                                <tp:taxon-name-part taxon-name-part-type="genus">Erythraeus</tp:taxon-name-part>
                            </tp:taxon-name><tp:taxon-authority>Latreille</tp:taxon-authority></tp:nomenclature><tp:treatment-sec sec-type="Type species"><title>Type species.</title><p><italic><tp:taxon-name><tp:taxon-name-part taxon-name-part-type="genus">Acarus</tp:taxon-name-part> <tp:taxon-name-part taxon-name-part-type="species">phalangoides</tp:taxon-name-part></tp:taxon-name></italic> (de Geer), by original designation.</p></tp:treatment-sec></tp:taxon-treatment>
