# Supplementary material for: Erythraeid mites (Prostigmata, Erythraeidae) from Saudi Arabia, description of three new species and a new record
Source: Zookeys. 2014 Oct 13;(445):77–95. doi: 10.3897/zookeys.445.7861 (PMC4205741; doi:10.3897/zookeys.445.7861)
Supplement: XML Treatment for Erythraeus (Erythraeus) uhadi [file zookeys.445.7861-treatment2.xml]

<!DOCTYPE tp:taxon-treatment
  PUBLIC "-//TaxonX//DTD Taxonomic Treatment Publishing DTD v0 20100105//EN" "tax-treatment-NSO.dtd">
<tp:taxon-treatment xmlns:tp="http://www.plazi.org/taxpub"><tp:treatment-meta><kwd-group><label>Taxon classification</label><kwd><named-content content-type="kingdom">Animalia</named-content></kwd><kwd><named-content content-type="order">Prostigmata</named-content></kwd><kwd><named-content content-type="family">Erythraeidae</named-content></kwd></kwd-group><mixed-citation publication-type="journal"><person-group><name><surname>Kamran</surname><given-names>Muhammad</given-names></name><name><surname>Alatawi</surname><given-names>Fahad J.</given-names></name></person-group><article-title>Erythraeid mites (<tp:taxon-name><tp:taxon-name-part taxon-name-part-type="order">Prostigmata</tp:taxon-name-part></tp:taxon-name>, <tp:taxon-name><tp:taxon-name-part taxon-name-part-type="family">Erythraeidae</tp:taxon-name-part></tp:taxon-name>) from Saudi Arabia, description of three new species and a new record</article-title><source>Zookeys</source><day>13</day><month>10</month><year>2014</year><volume>2014</volume><issue>445</issue><fpage>77</fpage><lpage>95</lpage><pub-id pub-id-type="doi">10.3897/zookeys.445.7861</pub-id></mixed-citation></tp:treatment-meta><tp:nomenclature><tp:taxon-name>
                                <tp:taxon-name-part taxon-name-part-type="genus">Erythraeus</tp:taxon-name-part>
                                (<tp:taxon-name-part taxon-name-part-type="subgenus">Erythraeus</tp:taxon-name-part>)
                                <tp:taxon-name-part taxon-name-part-type="species">uhadi</tp:taxon-name-part>
                                <object-id xmlns:xlink="http://www.w3.org/1999/xlink" content-type="zoobank" xlink:type="simple">http://zoobank.org/D69C9E7F-7869-4556-9ABE-8485E7F66DEF</object-id>
                            </tp:taxon-name><tp:taxon-status xmlns:xlink="http://www.w3.org/1999/xlink" xlink:type="simple">sp. n.</tp:taxon-status><xref ref-type="fig" rid="F1">Figs 1</xref><xref ref-type="fig" rid="F3">–13</xref></tp:nomenclature><tp:treatment-sec sec-type="Diagnosis"><title>Diagnosis</title><p>(n=6). fn Bfe 3-3-3, IP 2519–2597, fnTi 14-15-15, fD 32, fV 10, AL 90-97, AP 32–35, PSE 80–87, Ti III 279-289, Ti II 180-196, Genu III 143-149.</p></tp:treatment-sec><tp:treatment-sec sec-type="Description"><title>Description.</title><p>(Holotype larva):</p><p>Dorsum: Prodorsal scutum with two pairs of sensilla (ASE and PSE) and two pairs of setae (AL and PL). AL located slightly anterior to ASE bases, PSE present at posterior pole of scutum, Posterior pair of sensilla (PSE) more than three times longer than anterior pair ASE, both finely ciliated on their distal halves. Cuticular lines surround both sensilla. AL longer than PL, both with long dense barbs on their entire lengths. Prodorsal scutum almost pentagonal in shape, straight anteriorly, round posteriorly, widest at the level of PL setae (Fig. <xref ref-type="fig" rid="F1">3</xref>). Two pairs of eyes present at the level of posterior end of scutum dorsolaterally on idiosoma, anterior pair 24 (22–24) across, posterior pair 14 (13–14) across. Dorsal setae on idiosoma, 16 pairs (fD = 32), barbed and ranging in lengths from 29–61 (28–64)(Fig. <xref ref-type="fig" rid="F1">1</xref>).</p><fig id="F1" position="float" orientation="portrait"><label>Figures 1–4.</label><caption><p><tp:taxon-name><tp:taxon-name-part taxon-name-part-type="genus">Erythraeus</tp:taxon-name-part> (<tp:taxon-name-part taxon-name-part-type="subgenus">Erythraeus</tp:taxon-name-part>) <tp:taxon-name-part taxon-name-part-type="species">uhadi</tp:taxon-name-part></tp:taxon-name> sp. n., (Larva): <bold>1</bold> Dorsum <bold>2</bold> Venter <bold>3</bold> Scutum <bold>4</bold> Gnathosoma (left dorsal view, right ventral view) <bold>4a</bold> Palptarsus.</p></caption><graphic xmlns:xlink="http://www.w3.org/1999/xlink" xlink:href="zookeys-445-077-g001.jpg" position="float" orientation="portrait" xlink:type="simple" id="oo_32634.jpg"/></fig><p>Venter: Idiosoma ventrally bears setae <italic>1a</italic> between coxae I, setae <italic>3a</italic> slightly anterior to the area between coxae III; <italic>1a</italic> 50 (48–54), 3a 28  (28–32) long; opisthogaster behind the coxae III with 10 setae (fV=10). All ventral setae with dense barbs. NDV = 32+10 = 42 (Fig. <xref ref-type="fig" rid="F1">1B</xref>). Coxae I-III each with one coxalae; all coxalae barbed. Coxalae <italic>1b</italic> three times longer than <italic>2b</italic> (Fig. <xref ref-type="fig" rid="F1">2</xref>).</p><p>Gnathosoma: Infracapitulum with one pair of nude hypostomal setae (<italic>Hy</italic>) 30 (30–34) and nude galealae (<italic>Ga</italic>) 23 (21–24), supracoxalae present, very small, peg-like. Palp five segmented, palpfemur and genu each with one barbed seta, palptibia with three barbed setae, tibial claw bifurcate. Palptarsus with one eupathidium, one solenidion, two smooth and four barbed setae including one long seta (Figs <xref ref-type="fig" rid="F1">4</xref>, <xref ref-type="fig" rid="F1">4a</xref>). Palp setal formula: fPp: 0-B-B-BBB<sub>2</sub>-NNBBBBζω.</p><p>Legs: Legs seven segmented with divided femora, all legs longer than body length; leg III the longest one, Tarsi terminate into two lateral claws and a claw like empodium. Chaetotaxy of leg segments: coxae 1–1–1; trochanters 1–1–1; basifemora 3–3–3; telofemora 5–5–5; genua 8+1σ+1κ – 8+1κ – 8; tibiae 14 + 2φ+ 1<italic>Cp</italic> + 1κ – 15 + 2φ – 15+1φ; tarsi 22 + 1ω + 1ε + 1<italic>Cp</italic> + 2ζ – 20+ 1ω + 1<italic>Cp</italic> + 2ζ – 20 + 1ζ (Figs <xref ref-type="fig" rid="F2">5</xref>–<xref ref-type="fig" rid="F3">13</xref>).</p><fig id="F2" position="float" orientation="portrait"><label>Figures 5–7.</label><caption><p><tp:taxon-name><tp:taxon-name-part taxon-name-part-type="genus">Erythraeus</tp:taxon-name-part> (<tp:taxon-name-part taxon-name-part-type="subgenus">Erythraeus</tp:taxon-name-part>) <tp:taxon-name-part taxon-name-part-type="species">uhadi</tp:taxon-name-part></tp:taxon-name> sp. n., (Larva): <bold>5</bold> Trochanter, femur &amp; genu I <bold>6</bold> Trochanter, femur &amp; genu II <bold>7</bold> Trochanter, femur &amp; genu III.</p></caption><graphic xmlns:xlink="http://www.w3.org/1999/xlink" xlink:href="zookeys-445-077-g002.jpg" position="float" orientation="portrait" xlink:type="simple" id="oo_32635.jpg"/></fig><fig id="F3" position="float" orientation="portrait"><label>Figures 8–13.</label><caption><p><tp:taxon-name><tp:taxon-name-part taxon-name-part-type="genus">Erythraeus</tp:taxon-name-part> (<tp:taxon-name-part taxon-name-part-type="subgenus">Erythraeus</tp:taxon-name-part>) <tp:taxon-name-part taxon-name-part-type="species">uhadi</tp:taxon-name-part></tp:taxon-name> sp. n., (Larva): <bold>8</bold> Tibia I <bold>9</bold> Tibia II <bold>10</bold> Tibia III <bold>11</bold> Tarsus I <bold>12</bold> Tarsus II <bold>13</bold> Tarsus III.</p></caption><graphic xmlns:xlink="http://www.w3.org/1999/xlink" xlink:href="zookeys-445-077-g003.jpg" position="float" orientation="portrait" xlink:type="simple" id="oo_32636.jpg"/></fig></tp:treatment-sec><tp:treatment-sec sec-type="Etymology"><title>Etymology.</title><p>The specific epithet is derived from the name of famous mountain "Uhad", where holotype larva was collected.</p></tp:treatment-sec><tp:treatment-sec sec-type="Type material"><title>Type material.</title><p>Holotype larva was collected from the mountain “Uhad”, Al-Madina, Saudi Arabia, <named-content xmlns:xlink="http://www.w3.org/1999/xlink" content-type="dwc:verbatimCoordinates" xlink:type="simple">24°30.086'N, 39°36.41'E</named-content>, on 23 February, 2013, coll. M. Kamran), parasitizing tamarix leafhopper, <italic><tp:taxon-name><tp:taxon-name-part taxon-name-part-type="genus">Opseius</tp:taxon-name-part></tp:taxon-name></italic> sp. (<tp:taxon-name><tp:taxon-name-part taxon-name-part-type="order">Hemiptera</tp:taxon-name-part></tp:taxon-name>: <tp:taxon-name><tp:taxon-name-part taxon-name-part-type="family">Cicadellidae</tp:taxon-name-part></tp:taxon-name>), from <italic><tp:taxon-name><tp:taxon-name-part taxon-name-part-type="genus">Tamarix</tp:taxon-name-part></tp:taxon-name></italic> sp. (<tp:taxon-name><tp:taxon-name-part taxon-name-part-type="family">Tamaricaceae</tp:taxon-name-part></tp:taxon-name>). Paratypes 4 larvae, collection data same as holotype, while one paratype was collected from Wadi-e-Hanifa near Arqa over bridge, Riyadh, Saudi Arabia, <named-content xmlns:xlink="http://www.w3.org/1999/xlink" content-type="dwc:verbatimCoordinates" xlink:type="simple">24°41.354'N, 46°37.042'E</named-content>, on 14 April, 2013, from <italic><tp:taxon-name><tp:taxon-name-part taxon-name-part-type="genus">Tamarix</tp:taxon-name-part></tp:taxon-name></italic> sp. in association with the same host, coll. M. Kamran. Holotype and 4 paratypes (P2, P3, P4, P5) are deposited in the King Saud University Museum of Arthropods (KSMA) and Acarology Laboratory, Department of Plant Protection, College of Food and Agriculture Sciences, King Saud University. One paratype (P1-accession no. Acy: 14/47) has been deposited at the Agriculture Research Council, Plant Protection Research Institute, Biosystematics Division, Pretoria (ARC-PPRI), South Africa.</p></tp:treatment-sec><tp:treatment-sec sec-type="Remarks"><title>Remarks.</title><p><tp:taxon-name><tp:taxon-name-part taxon-name-part-type="genus">Erythraeus</tp:taxon-name-part> (<tp:taxon-name-part taxon-name-part-type="subgenus">Erythraeus</tp:taxon-name-part>) <tp:taxon-name-part taxon-name-part-type="species">uhadi</tp:taxon-name-part></tp:taxon-name> sp. n. belongs to a group of species of subgenus <italic><tp:taxon-name><tp:taxon-name-part taxon-name-part-type="subgenus">Erythraeus</tp:taxon-name-part></tp:taxon-name></italic> that share the following combination of characters: basifemoral setal formula 3–3–3, tibia I with 14 normal setae, Ti III 270–334, Ti II 170–210, genu III 120–200. This group includes 7 species: <tp:taxon-name><tp:taxon-name-part taxon-name-part-type="genus">Erythraeus</tp:taxon-name-part> (<tp:taxon-name-part taxon-name-part-type="subgenus">Erythraeus</tp:taxon-name-part>) <tp:taxon-name-part taxon-name-part-type="species">flavopictus</tp:taxon-name-part></tp:taxon-name> Kawashima, 1961; <tp:taxon-name><tp:taxon-name-part taxon-name-part-type="genus">Erythraeus</tp:taxon-name-part> (<tp:taxon-name-part taxon-name-part-type="subgenus">Erythraeus</tp:taxon-name-part>) <tp:taxon-name-part taxon-name-part-type="species">sabrinae</tp:taxon-name-part></tp:taxon-name> Haitlinger &amp; Saboori, 1996; <tp:taxon-name><tp:taxon-name-part taxon-name-part-type="genus">Erythraeus</tp:taxon-name-part> (<tp:taxon-name-part taxon-name-part-type="subgenus">Erythraeus</tp:taxon-name-part>) <tp:taxon-name-part taxon-name-part-type="species">southcotti</tp:taxon-name-part></tp:taxon-name> Goldarazena &amp; Zhang, 1998; <tp:taxon-name><tp:taxon-name-part taxon-name-part-type="genus">Erythraeus</tp:taxon-name-part> (<tp:taxon-name-part taxon-name-part-type="subgenus">Erythraeus</tp:taxon-name-part>) <tp:taxon-name-part taxon-name-part-type="species">ankaraicus</tp:taxon-name-part></tp:taxon-name> Saboori et al., 2004; <tp:taxon-name><tp:taxon-name-part taxon-name-part-type="genus">Erythraeus</tp:taxon-name-part> (<tp:taxon-name-part taxon-name-part-type="subgenus">Erythraeus</tp:taxon-name-part>) <tp:taxon-name-part taxon-name-part-type="species">zhangi</tp:taxon-name-part></tp:taxon-name> Haitlinger, 2006; <tp:taxon-name><tp:taxon-name-part taxon-name-part-type="genus">Erythraeus</tp:taxon-name-part> (<tp:taxon-name-part taxon-name-part-type="subgenus">Erythraeus</tp:taxon-name-part>) <tp:taxon-name-part taxon-name-part-type="species">hilarae</tp:taxon-name-part></tp:taxon-name> Haitlinger, 2010, <tp:taxon-name><tp:taxon-name-part taxon-name-part-type="genus">Erythraeus</tp:taxon-name-part> (<tp:taxon-name-part taxon-name-part-type="subgenus">Erythraeus</tp:taxon-name-part>) <tp:taxon-name-part taxon-name-part-type="species">chrysoperlae</tp:taxon-name-part></tp:taxon-name> Khanjani et al., 2012 (<xref ref-type="bibr" rid="B18">Kawashima 1961</xref>; <xref ref-type="bibr" rid="B15">Haitlinger and Saboori 1996</xref>; <xref ref-type="bibr" rid="B3">Goldarazena and Zhang 1998</xref>; <xref ref-type="bibr" rid="B27">Saboori et al. 2004</xref>; <xref ref-type="bibr" rid="B9">Haitlinger 2006a</xref>, <xref ref-type="bibr" rid="B12">2010</xref>; <xref ref-type="bibr" rid="B19">Khanjani et al. 2012</xref>). <tp:taxon-name><tp:taxon-name-part taxon-name-part-type="genus">Erythraeus</tp:taxon-name-part> (<tp:taxon-name-part taxon-name-part-type="subgenus">Erythraeus</tp:taxon-name-part>) <tp:taxon-name-part taxon-name-part-type="species">uhadi</tp:taxon-name-part></tp:taxon-name> sp. n. differs from <tp:taxon-name><tp:taxon-name-part taxon-name-part-type="genus">Erythraeus</tp:taxon-name-part> (<tp:taxon-name-part taxon-name-part-type="subgenus">Erythraeus</tp:taxon-name-part>) <tp:taxon-name-part taxon-name-part-type="species">flavopictus</tp:taxon-name-part></tp:taxon-name> by shorter ASE (22–25 vs. 55), shorter W (99–108 vs. 153), shorter IP (2519–2597 vs. 2944), shorter AP (32–35 vs. 59), fD (32 vs. 42); from <tp:taxon-name><tp:taxon-name-part taxon-name-part-type="genus">Erythraeus</tp:taxon-name-part> (<tp:taxon-name-part taxon-name-part-type="subgenus">Erythraeus</tp:taxon-name-part>) <tp:taxon-name-part taxon-name-part-type="species">sabrinae</tp:taxon-name-part></tp:taxon-name> by shorter AP (32-35 vs. 52), fD (32 vs. 62), fV (10 vs. 28), shorter W (99–105 vs. 132), shorter AW (44–47 vs. 60), shorter PW (81–85 vs. 110); from <tp:taxon-name><tp:taxon-name-part taxon-name-part-type="genus">Erythraeus</tp:taxon-name-part> (<tp:taxon-name-part taxon-name-part-type="subgenus">Erythraeus</tp:taxon-name-part>) <tp:taxon-name-part taxon-name-part-type="species">southcotti</tp:taxon-name-part></tp:taxon-name> by shorter AP (32–35 vs. 48–50), longer PaScGed (50-54 vs. 25-30); fD (32 vs. 46), fV (10 vs. 16), fnTa (21–20–20 vs. 26–23–24); from <tp:taxon-name><tp:taxon-name-part taxon-name-part-type="genus">Erythraeus</tp:taxon-name-part> (<tp:taxon-name-part taxon-name-part-type="subgenus">Erythraeus</tp:taxon-name-part>) <tp:taxon-name-part taxon-name-part-type="species">zhangi</tp:taxon-name-part></tp:taxon-name> by shorter L (69–81 vs. 96–128), shorter W (99–108 vs. 126–148); shorter GL (106–111 vs. 140–166), shorter IP (2519–2597 vs. 2622–3198), fD (32 vs. 86), fV (10 vs. 20); <tp:taxon-name><tp:taxon-name-part taxon-name-part-type="genus">Erythraeus</tp:taxon-name-part> (<tp:taxon-name-part taxon-name-part-type="subgenus">Erythraeus</tp:taxon-name-part>) <tp:taxon-name-part taxon-name-part-type="species">ankaraicus</tp:taxon-name-part></tp:taxon-name> by fnTa (21–20–20 vs 25–22–24), fD (32 vs. 41), fV (10 vs. 18), AL (90–97 vs. 65–78), AP (32–35 vs. 41-48); from <tp:taxon-name><tp:taxon-name-part taxon-name-part-type="genus">Erythraeus</tp:taxon-name-part> (<tp:taxon-name-part taxon-name-part-type="subgenus">Erythraeus</tp:taxon-name-part>) <tp:taxon-name-part taxon-name-part-type="species">hilarae</tp:taxon-name-part></tp:taxon-name> by shorter L (69–81 vs. 110), shorter W (99–108 vs. 128), shorter ISD (49-53 vs. 68), shorter GL (106–111 vs. 130), fV (10 vs. 16), fnTi (14-15-15 vs. 14–14–14) and from <tp:taxon-name><tp:taxon-name-part taxon-name-part-type="genus">Erythraeus</tp:taxon-name-part> (<tp:taxon-name-part taxon-name-part-type="subgenus">Erythraeus</tp:taxon-name-part>) <tp:taxon-name-part taxon-name-part-type="species">chrysoperlae</tp:taxon-name-part></tp:taxon-name> by fV (10 vs. 14), fnTa (21–20–20 vs. 27–23–24), longer AL (90–97 vs. 70), shorter AP (32–35 vs. 50), shorter GL (106-111 vs. 150).</p><table-wrap id="T1" position="float" orientation="portrait"><label>Table 1.</label><caption><p>Metric data of <tp:taxon-name><tp:taxon-name-part taxon-name-part-type="genus">Erythraeus</tp:taxon-name-part> (<tp:taxon-name-part taxon-name-part-type="subgenus">Erythraeus</tp:taxon-name-part>) <tp:taxon-name-part taxon-name-part-type="species">uhadi</tp:taxon-name-part></tp:taxon-name> sp. n. larva (holotype and 5 paratypes).</p></caption><table rules="all"><tbody><tr><th rowspan="1" colspan="1">Ch.</th><th rowspan="1" colspan="1">H</th><th rowspan="1" colspan="1">P1</th><th rowspan="1" colspan="1">P2</th><th rowspan="1" colspan="1">P3</th><th rowspan="1" colspan="1">P4</th><th rowspan="1" colspan="1">P5</th><th rowspan="1" colspan="1">Ch.</th><th rowspan="1" colspan="1">H</th><th rowspan="1" colspan="1">P-1</th><th rowspan="1" colspan="1">P2</th><th rowspan="1" colspan="1">P3</th><th rowspan="1" colspan="1">P4</th><th rowspan="1" colspan="1">P5</th></tr><tr><td rowspan="1" colspan="1">IL</td><td rowspan="1" colspan="1">302</td><td rowspan="1" colspan="1">300</td><td rowspan="1" colspan="1">305</td><td rowspan="1" colspan="1">307</td><td rowspan="1" colspan="1">298</td><td rowspan="1" colspan="1">297</td><td rowspan="1" colspan="1">Ta I(H)</td><td rowspan="1" colspan="1">16</td><td rowspan="1" colspan="1">15</td><td rowspan="1" colspan="1">16</td><td rowspan="1" colspan="1">15</td><td rowspan="1" colspan="1">16</td><td rowspan="1" colspan="1">16</td></tr><tr><td rowspan="1" colspan="1">IW</td><td rowspan="1" colspan="1">195</td><td rowspan="1" colspan="1">197</td><td rowspan="1" colspan="1">195</td><td rowspan="1" colspan="1">200</td><td rowspan="1" colspan="1">194</td><td rowspan="1" colspan="1">199</td><td rowspan="1" colspan="1">Ti I</td><td rowspan="1" colspan="1">205</td><td rowspan="1" colspan="1">206</td><td rowspan="1" colspan="1">205</td><td rowspan="1" colspan="1">210</td><td rowspan="1" colspan="1">211</td><td rowspan="1" colspan="1">207</td></tr><tr><td rowspan="1" colspan="1">L</td><td rowspan="1" colspan="1">71</td><td rowspan="1" colspan="1">73</td><td rowspan="1" colspan="1">70</td><td rowspan="1" colspan="1">74</td><td rowspan="1" colspan="1">69</td><td rowspan="1" colspan="1">81</td><td rowspan="1" colspan="1">Ge I</td><td rowspan="1" colspan="1">185</td><td rowspan="1" colspan="1">183</td><td rowspan="1" colspan="1">185</td><td rowspan="1" colspan="1">190</td><td rowspan="1" colspan="1">193</td><td rowspan="1" colspan="1">186</td></tr><tr><td rowspan="1" colspan="1">W</td><td rowspan="1" colspan="1">105</td><td rowspan="1" colspan="1">103</td><td rowspan="1" colspan="1">102</td><td rowspan="1" colspan="1">108</td><td rowspan="1" colspan="1">106</td><td rowspan="1" colspan="1">99</td><td rowspan="1" colspan="1">Tfe I</td><td rowspan="1" colspan="1">113</td><td rowspan="1" colspan="1">111</td><td rowspan="1" colspan="1">115</td><td rowspan="1" colspan="1">112</td><td rowspan="1" colspan="1">116</td><td rowspan="1" colspan="1">110</td></tr><tr><td rowspan="1" colspan="1">AW</td><td rowspan="1" colspan="1">44</td><td rowspan="1" colspan="1">45</td><td rowspan="1" colspan="1">44</td><td rowspan="1" colspan="1">48</td><td rowspan="1" colspan="1">46</td><td rowspan="1" colspan="1">47</td><td rowspan="1" colspan="1">Bfe I</td><td rowspan="1" colspan="1">105</td><td rowspan="1" colspan="1">106</td><td rowspan="1" colspan="1">103</td><td rowspan="1" colspan="1">107</td><td rowspan="1" colspan="1">110</td><td rowspan="1" colspan="1">104</td></tr><tr><td rowspan="1" colspan="1">PW</td><td rowspan="1" colspan="1">81</td><td rowspan="1" colspan="1">83</td><td rowspan="1" colspan="1">82</td><td rowspan="1" colspan="1">85</td><td rowspan="1" colspan="1">81</td><td rowspan="1" colspan="1">85</td><td rowspan="1" colspan="1">Tr I</td><td rowspan="1" colspan="1">44</td><td rowspan="1" colspan="1">45</td><td rowspan="1" colspan="1">46</td><td rowspan="1" colspan="1">43</td><td rowspan="1" colspan="1">47</td><td rowspan="1" colspan="1">44</td></tr><tr><td rowspan="1" colspan="1">AA</td><td rowspan="1" colspan="1">11</td><td rowspan="1" colspan="1">11</td><td rowspan="1" colspan="1">11</td><td rowspan="1" colspan="1">12</td><td rowspan="1" colspan="1">11</td><td rowspan="1" colspan="1">12</td><td rowspan="1" colspan="1">Cx I</td><td rowspan="1" colspan="1">35</td><td rowspan="1" colspan="1">34</td><td rowspan="1" colspan="1">36</td><td rowspan="1" colspan="1">34</td><td rowspan="1" colspan="1">36</td><td rowspan="1" colspan="1">35</td></tr><tr><td rowspan="1" colspan="1">SB</td><td rowspan="1" colspan="1">13</td><td rowspan="1" colspan="1">13</td><td rowspan="1" colspan="1">13</td><td rowspan="1" colspan="1">14</td><td rowspan="1" colspan="1">13</td><td rowspan="1" colspan="1">14</td><td rowspan="1" colspan="1">Leg I</td><td rowspan="1" colspan="1">829</td><td rowspan="1" colspan="1">828</td><td rowspan="1" colspan="1">834</td><td rowspan="1" colspan="1">843</td><td rowspan="1" colspan="1">853</td><td rowspan="1" colspan="1">826</td></tr><tr><td rowspan="1" colspan="1">ISD</td><td rowspan="1" colspan="1">50</td><td rowspan="1" colspan="1">52</td><td rowspan="1" colspan="1">49</td><td rowspan="1" colspan="1">53</td><td rowspan="1" colspan="1">53</td><td rowspan="1" colspan="1">51</td><td rowspan="1" colspan="1">Ta II(L)</td><td rowspan="1" colspan="1">136</td><td rowspan="1" colspan="1">138</td><td rowspan="1" colspan="1">135</td><td rowspan="1" colspan="1">139</td><td rowspan="1" colspan="1">141</td><td rowspan="1" colspan="1">134</td></tr><tr><td rowspan="1" colspan="1">AP</td><td rowspan="1" colspan="1">34</td><td rowspan="1" colspan="1">33</td><td rowspan="1" colspan="1">35</td><td rowspan="1" colspan="1">35</td><td rowspan="1" colspan="1">32</td><td rowspan="1" colspan="1">35</td><td rowspan="1" colspan="1">Ta II(H)</td><td rowspan="1" colspan="1">15</td><td rowspan="1" colspan="1">15</td><td rowspan="1" colspan="1">15</td><td rowspan="1" colspan="1">14</td><td rowspan="1" colspan="1">15</td><td rowspan="1" colspan="1">15</td></tr><tr><td rowspan="1" colspan="1">AL</td><td rowspan="1" colspan="1">92</td><td rowspan="1" colspan="1">90</td><td rowspan="1" colspan="1">93</td><td rowspan="1" colspan="1">97</td><td rowspan="1" colspan="1">91</td><td rowspan="1" colspan="1">95</td><td rowspan="1" colspan="1">Ti II</td><td rowspan="1" colspan="1">189</td><td rowspan="1" colspan="1">187</td><td rowspan="1" colspan="1">189</td><td rowspan="1" colspan="1">180</td><td rowspan="1" colspan="1">196</td><td rowspan="1" colspan="1">192</td></tr><tr><td rowspan="1" colspan="1">PL</td><td rowspan="1" colspan="1">63</td><td rowspan="1" colspan="1">61</td><td rowspan="1" colspan="1">62</td><td rowspan="1" colspan="1">60</td><td rowspan="1" colspan="1">65</td><td rowspan="1" colspan="1">60</td><td rowspan="1" colspan="1">Ge II</td><td rowspan="1" colspan="1">126</td><td rowspan="1" colspan="1">127</td><td rowspan="1" colspan="1">129</td><td rowspan="1" colspan="1">124</td><td rowspan="1" colspan="1">131</td><td rowspan="1" colspan="1">122</td></tr><tr><td rowspan="1" colspan="1">ASE</td><td rowspan="1" colspan="1">23</td><td rowspan="1" colspan="1">24</td><td rowspan="1" colspan="1">25</td><td rowspan="1" colspan="1">22</td><td rowspan="1" colspan="1">23</td><td rowspan="1" colspan="1">22</td><td rowspan="1" colspan="1">Tfe II</td><td rowspan="1" colspan="1">110</td><td rowspan="1" colspan="1">108</td><td rowspan="1" colspan="1">113</td><td rowspan="1" colspan="1">107</td><td rowspan="1" colspan="1">113</td><td rowspan="1" colspan="1">110</td></tr><tr><td rowspan="1" colspan="1">PSE</td><td rowspan="1" colspan="1">81</td><td rowspan="1" colspan="1">80</td><td rowspan="1" colspan="1">82</td><td rowspan="1" colspan="1">87</td><td rowspan="1" colspan="1">81</td><td rowspan="1" colspan="1">84</td><td rowspan="1" colspan="1">Bfe II</td><td rowspan="1" colspan="1">95</td><td rowspan="1" colspan="1">97</td><td rowspan="1" colspan="1">96</td><td rowspan="1" colspan="1">98</td><td rowspan="1" colspan="1">94</td><td rowspan="1" colspan="1">94</td></tr><tr><td rowspan="1" colspan="1">DS</td><td rowspan="1" colspan="1">29–61</td><td rowspan="1" colspan="1">29–62</td><td rowspan="1" colspan="1">28–61</td><td rowspan="1" colspan="1">30–64</td><td rowspan="1" colspan="1">30–63</td><td rowspan="1" colspan="1">29–62</td><td rowspan="1" colspan="1">Tr II</td><td rowspan="1" colspan="1">50</td><td rowspan="1" colspan="1">52</td><td rowspan="1" colspan="1">50</td><td rowspan="1" colspan="1">48</td><td rowspan="1" colspan="1">54</td><td rowspan="1" colspan="1">53</td></tr><tr><td rowspan="1" colspan="1">PDS</td><td rowspan="1" colspan="1">29–61</td><td rowspan="1" colspan="1">29–62</td><td rowspan="1" colspan="1">29–61</td><td rowspan="1" colspan="1">29–64</td><td rowspan="1" colspan="1">29–63</td><td rowspan="1" colspan="1">29–62</td><td rowspan="1" colspan="1">Cx II</td><td rowspan="1" colspan="1">63</td><td rowspan="1" colspan="1">65</td><td rowspan="1" colspan="1">63</td><td rowspan="1" colspan="1">60</td><td rowspan="1" colspan="1">61</td><td rowspan="1" colspan="1">61</td></tr><tr><td rowspan="1" colspan="1"><italic>1a</italic></td><td rowspan="1" colspan="1">50</td><td rowspan="1" colspan="1">52</td><td rowspan="1" colspan="1">53</td><td rowspan="1" colspan="1">54</td><td rowspan="1" colspan="1">48</td><td rowspan="1" colspan="1">50</td><td rowspan="1" colspan="1">Leg II</td><td rowspan="1" colspan="1">769</td><td rowspan="1" colspan="1">774</td><td rowspan="1" colspan="1">775</td><td rowspan="1" colspan="1">756</td><td rowspan="1" colspan="1">790</td><td rowspan="1" colspan="1">766</td></tr><tr><td rowspan="1" colspan="1"><italic>3a</italic></td><td rowspan="1" colspan="1">28</td><td rowspan="1" colspan="1">29</td><td rowspan="1" colspan="1">28</td><td rowspan="1" colspan="1">32</td><td rowspan="1" colspan="1">30</td><td rowspan="1" colspan="1">31</td><td rowspan="1" colspan="1">Ta III(L)</td><td rowspan="1" colspan="1">154</td><td rowspan="1" colspan="1">152</td><td rowspan="1" colspan="1">156</td><td rowspan="1" colspan="1">150</td><td rowspan="1" colspan="1">157</td><td rowspan="1" colspan="1">153</td></tr><tr><td rowspan="1" colspan="1"><italic>1b</italic></td><td rowspan="1" colspan="1">100</td><td rowspan="1" colspan="1">99</td><td rowspan="1" colspan="1">102</td><td rowspan="1" colspan="1">105</td><td rowspan="1" colspan="1">100</td><td rowspan="1" colspan="1">103</td><td rowspan="1" colspan="1">Ta III(H)</td><td rowspan="1" colspan="1">15</td><td rowspan="1" colspan="1">15</td><td rowspan="1" colspan="1">15</td><td rowspan="1" colspan="1">14</td><td rowspan="1" colspan="1">15</td><td rowspan="1" colspan="1">15</td></tr><tr><td rowspan="1" colspan="1"><italic>2b</italic></td><td rowspan="1" colspan="1">33</td><td rowspan="1" colspan="1">32</td><td rowspan="1" colspan="1">30</td><td rowspan="1" colspan="1">35</td><td rowspan="1" colspan="1">32</td><td rowspan="1" colspan="1">34</td><td rowspan="1" colspan="1">Ti III</td><td rowspan="1" colspan="1">286</td><td rowspan="1" colspan="1">287</td><td rowspan="1" colspan="1">279</td><td rowspan="1" colspan="1">287</td><td rowspan="1" colspan="1">289</td><td rowspan="1" colspan="1">283</td></tr><tr><td rowspan="1" colspan="1"><italic>3b</italic></td><td rowspan="1" colspan="1">38</td><td rowspan="1" colspan="1">37</td><td rowspan="1" colspan="1">36</td><td rowspan="1" colspan="1">40</td><td rowspan="1" colspan="1">39</td><td rowspan="1" colspan="1">38</td><td rowspan="1" colspan="1">Ge III</td><td rowspan="1" colspan="1">148</td><td rowspan="1" colspan="1">149</td><td rowspan="1" colspan="1">146</td><td rowspan="1" colspan="1">146</td><td rowspan="1" colspan="1">143</td><td rowspan="1" colspan="1">144</td></tr><tr><td rowspan="1" colspan="1"><italic>Hy</italic></td><td rowspan="1" colspan="1">30</td><td rowspan="1" colspan="1">31</td><td rowspan="1" colspan="1">30</td><td rowspan="1" colspan="1">34</td><td rowspan="1" colspan="1">32</td><td rowspan="1" colspan="1">30</td><td rowspan="1" colspan="1">Tfe</td><td rowspan="1" colspan="1">113</td><td rowspan="1" colspan="1">114</td><td rowspan="1" colspan="1">110</td><td rowspan="1" colspan="1">112</td><td rowspan="1" colspan="1">116</td><td rowspan="1" colspan="1">113</td></tr><tr><td rowspan="1" colspan="1"><italic>Ga</italic></td><td rowspan="1" colspan="1">23</td><td rowspan="1" colspan="1">22</td><td rowspan="1" colspan="1">21</td><td rowspan="1" colspan="1">24</td><td rowspan="1" colspan="1">23</td><td rowspan="1" colspan="1">22</td><td rowspan="1" colspan="1">Bfe</td><td rowspan="1" colspan="1">123</td><td rowspan="1" colspan="1">123</td><td rowspan="1" colspan="1">125</td><td rowspan="1" colspan="1">126</td><td rowspan="1" colspan="1">128</td><td rowspan="1" colspan="1">122</td></tr><tr><td rowspan="1" colspan="1">G L</td><td rowspan="1" colspan="1">107</td><td rowspan="1" colspan="1">110</td><td rowspan="1" colspan="1">108</td><td rowspan="1" colspan="1">111</td><td rowspan="1" colspan="1">106</td><td rowspan="1" colspan="1">107</td><td rowspan="1" colspan="1">Tr III</td><td rowspan="1" colspan="1">50</td><td rowspan="1" colspan="1">53</td><td rowspan="1" colspan="1">52</td><td rowspan="1" colspan="1">50</td><td rowspan="1" colspan="1">53</td><td rowspan="1" colspan="1">51</td></tr><tr><td rowspan="1" colspan="1">PaScFed</td><td rowspan="1" colspan="1">50</td><td rowspan="1" colspan="1">52</td><td rowspan="1" colspan="1">51</td><td rowspan="1" colspan="1">54</td><td rowspan="1" colspan="1">51</td><td rowspan="1" colspan="1">49</td><td rowspan="1" colspan="1">Cx III</td><td rowspan="1" colspan="1">66</td><td rowspan="1" colspan="1">67</td><td rowspan="1" colspan="1">65</td><td rowspan="1" colspan="1">66</td><td rowspan="1" colspan="1">68</td><td rowspan="1" colspan="1">67</td></tr><tr><td rowspan="1" colspan="1">PaScGed</td><td rowspan="1" colspan="1">52</td><td rowspan="1" colspan="1">54</td><td rowspan="1" colspan="1">52</td><td rowspan="1" colspan="1">56</td><td rowspan="1" colspan="1">50</td><td rowspan="1" colspan="1">53</td><td rowspan="1" colspan="1">LegIII</td><td rowspan="1" colspan="1">940</td><td rowspan="1" colspan="1">945</td><td rowspan="1" colspan="1">933</td><td rowspan="1" colspan="1">937</td><td rowspan="1" colspan="1">962</td><td rowspan="1" colspan="1">933</td></tr><tr><td rowspan="1" colspan="1">Ta I(L)</td><td rowspan="1" colspan="1">142</td><td rowspan="1" colspan="1">143</td><td rowspan="1" colspan="1">144</td><td rowspan="1" colspan="1">147</td><td rowspan="1" colspan="1">140</td><td rowspan="1" colspan="1">140</td><td rowspan="1" colspan="1">IP</td><td rowspan="1" colspan="1">2538</td><td rowspan="1" colspan="1">2547</td><td rowspan="1" colspan="1">2542</td><td rowspan="1" colspan="1">2519</td><td rowspan="1" colspan="1">2597</td><td rowspan="1" colspan="1">2525</td></tr></tbody></table><table-wrap-foot><fn><p>Ch = Character, H = Holotype, P = Paratype</p></fn></table-wrap-foot></table-wrap></tp:treatment-sec><ref-list><ref id="B18"><mixed-citation xmlns:xlink="http://www.w3.org/1999/xlink" xlink:type="simple"><person-group><name name-style="western"><surname>Kawashima</surname><given-names>K</given-names></name></person-group> (<year>1961</year>) <article-title>On the occurrence of the genus <italic><tp:taxon-name><tp:taxon-name-part taxon-name-part-type="genus">Erythraeus</tp:taxon-name-part></tp:taxon-name></italic> Latreille in Japan, with key to known genera and species of larval <tp:taxon-name><tp:taxon-name-part taxon-name-part-type="family">Erythraeidae</tp:taxon-name-part></tp:taxon-name> (<tp:taxon-name><tp:taxon-name-part taxon-name-part-type="subclass">Acarina</tp:taxon-name-part></tp:taxon-name>).</article-title><source>Kyushu Journal of Medical Science</source><volume>12</volume>(<issue>5</issue>): <fpage>233</fpage>–<lpage>239</lpage>.</mixed-citation></ref><ref id="B15"><mixed-citation xmlns:xlink="http://www.w3.org/1999/xlink" xlink:type="simple"><person-group><name name-style="western"><surname>Haitlinger</surname><given-names>R</given-names></name><name name-style="western"><surname>Saboori</surname><given-names>A</given-names></name></person-group> (<year>1996</year>) <article-title>Seven new larval mites (<tp:taxon-name><tp:taxon-name-part taxon-name-part-type="subclass">Acari</tp:taxon-name-part></tp:taxon-name>, <tp:taxon-name><tp:taxon-name-part taxon-name-part-type="order">Prostigmata</tp:taxon-name-part></tp:taxon-name>, <tp:taxon-name><tp:taxon-name-part taxon-name-part-type="family">Erythraeidae</tp:taxon-name-part></tp:taxon-name>) from Iran.</article-title><source>Miscelania Zoologica</source><volume>19</volume>(<issue>2</issue>): <fpage>177</fpage>–<lpage>131</lpage>.</mixed-citation></ref><ref id="B3"><mixed-citation xmlns:xlink="http://www.w3.org/1999/xlink" xlink:type="simple"><person-group><name name-style="western"><surname>Goldarazena</surname><given-names>A</given-names></name><name name-style="western"><surname>Zhang</surname><given-names>Z-Q</given-names></name></person-group> (<year>1998</year>) <article-title>New <italic><tp:taxon-name><tp:taxon-name-part taxon-name-part-type="genus">Erythraeus</tp:taxon-name-part></tp:taxon-name></italic> larvae (<tp:taxon-name><tp:taxon-name-part taxon-name-part-type="subclass">Acari</tp:taxon-name-part></tp:taxon-name>: <tp:taxon-name><tp:taxon-name-part taxon-name-part-type="family">Erythraeidae</tp:taxon-name-part></tp:taxon-name>) ectoparasitic on <tp:taxon-name><tp:taxon-name-part taxon-name-part-type="superfamily">Aphidoidea</tp:taxon-name-part></tp:taxon-name> (<tp:taxon-name><tp:taxon-name-part taxon-name-part-type="order">Homoptera</tp:taxon-name-part></tp:taxon-name>) and <tp:taxon-name><tp:taxon-name-part taxon-name-part-type="family">Anthocoridae</tp:taxon-name-part></tp:taxon-name> (<tp:taxon-name><tp:taxon-name-part taxon-name-part-type="suborder">Heteroptera</tp:taxon-name-part></tp:taxon-name>).</article-title><source>Systematic &amp; Applied Acarology</source><volume>3</volume>: <fpage>149</fpage>–<lpage>158</lpage>.</mixed-citation></ref><ref id="B27"><mixed-citation xmlns:xlink="http://www.w3.org/1999/xlink" xlink:type="simple"><person-group><name name-style="western"><surname>Saboori</surname><given-names>A</given-names></name><name name-style="western"><surname>Cobanoglu</surname><given-names>S</given-names></name><name name-style="western"><surname>Bayram</surname><given-names>S</given-names></name></person-group> (<year>2004</year>) <article-title>A new species of larval <tp:taxon-name><tp:taxon-name-part taxon-name-part-type="genus">Erythraeus</tp:taxon-name-part> (<tp:taxon-name-part taxon-name-part-type="subgenus">Erythraeus</tp:taxon-name-part>)</tp:taxon-name> (<tp:taxon-name><tp:taxon-name-part taxon-name-part-type="subclass">Acari</tp:taxon-name-part></tp:taxon-name>, <tp:taxon-name><tp:taxon-name-part taxon-name-part-type="family">Erythraeidae</tp:taxon-name-part></tp:taxon-name>) from Turkey.</article-title><source>International Journal of Acarology</source><volume>30</volume>(<issue>2</issue>): <fpage>137</fpage>–<lpage>142</lpage>. doi: <ext-link ext-link-type="doi" xlink:href="10.1080/01647950408684382" xlink:type="simple">10.1080/01647950408684382</ext-link></mixed-citation></ref><ref id="B9"><mixed-citation xmlns:xlink="http://www.w3.org/1999/xlink" xlink:type="simple"><person-group><name name-style="western"><surname>Haitlinger</surname><given-names>R</given-names></name></person-group> (<year>2006a</year>) <article-title>New records of mites (<tp:taxon-name><tp:taxon-name-part taxon-name-part-type="subclass">Acari</tp:taxon-name-part></tp:taxon-name>: <tp:taxon-name><tp:taxon-name-part taxon-name-part-type="order">Prostigmata</tp:taxon-name-part></tp:taxon-name>: <tp:taxon-name><tp:taxon-name-part taxon-name-part-type="family">Erythraeidae</tp:taxon-name-part></tp:taxon-name>, <tp:taxon-name><tp:taxon-name-part taxon-name-part-type="family">Trombidiidae</tp:taxon-name-part></tp:taxon-name>) from Samos, Greece, with descriptions of six new species.</article-title><source>Systematic &amp; Applied Acarology</source><volume>11</volume>: <fpage>107</fpage>–<lpage>123</lpage>.</mixed-citation></ref><ref id="B12"><mixed-citation xmlns:xlink="http://www.w3.org/1999/xlink" xlink:type="simple"><person-group><name name-style="western"><surname>Haitlinger</surname><given-names>R</given-names></name></person-group> (<year>2010</year>) <article-title>New records of mites (<tp:taxon-name><tp:taxon-name-part taxon-name-part-type="subclass">Acari</tp:taxon-name-part></tp:taxon-name>: <tp:taxon-name><tp:taxon-name-part taxon-name-part-type="order">Prostigmata</tp:taxon-name-part></tp:taxon-name>: <tp:taxon-name><tp:taxon-name-part taxon-name-part-type="family">Erythraeidae</tp:taxon-name-part></tp:taxon-name>, <tp:taxon-name><tp:taxon-name-part taxon-name-part-type="family">Trombidiidae</tp:taxon-name-part></tp:taxon-name>) from Turkey, with descriptions of four new species.</article-title><source>Zeszyty Naukowe Uniwersytetu Przyrodniczego Wrocławiu Biologia I Hodowla Zwierząt</source><volume>60 577</volume>: <fpage>49</fpage>–<lpage>62</lpage>.</mixed-citation></ref><ref id="B19"><mixed-citation xmlns:xlink="http://www.w3.org/1999/xlink" xlink:type="simple"><person-group><name name-style="western"><surname>Khanjani</surname><given-names>M</given-names></name><name name-style="western"><surname>Mirmoayedi</surname><given-names>A</given-names></name><name name-style="western"><surname>Asali-Fayaz</surname><given-names>B</given-names></name><name name-style="western"><surname>Sharifian</surname><given-names>T</given-names></name></person-group> (<year>2012</year>) <article-title>Two new larval species of the genus <tp:taxon-name><tp:taxon-name-part taxon-name-part-type="genus">Erythraeus</tp:taxon-name-part> (<tp:taxon-name-part taxon-name-part-type="subgenus">Erythraeus</tp:taxon-name-part>)</tp:taxon-name> (<tp:taxon-name><tp:taxon-name-part taxon-name-part-type="subclass">Acari</tp:taxon-name-part></tp:taxon-name>, <tp:taxon-name><tp:taxon-name-part taxon-name-part-type="family">Erythraeidae</tp:taxon-name-part></tp:taxon-name>) from Iran.</article-title><source>Zootaxa</source><volume>3479</volume>: <fpage>52</fpage>–<lpage>68</lpage>.</mixed-citation></ref></ref-list></tp:taxon-treatment>
