# Supplementary material for: Erythraeid mites (Prostigmata, Erythraeidae) from Saudi Arabia, description of three new species and a new record
Source: Zookeys. 2014 Oct 13;(445):77–95. doi: 10.3897/zookeys.445.7861 (PMC4205741; doi:10.3897/zookeys.445.7861)
Supplement: XML Treatment for Erythraeus (Zaracarus) lancifer [file zookeys.445.7861-treatment3.xml]

<!DOCTYPE tp:taxon-treatment
  PUBLIC "-//TaxonX//DTD Taxonomic Treatment Publishing DTD v0 20100105//EN" "tax-treatment-NSO.dtd">
<tp:taxon-treatment xmlns:tp="http://www.plazi.org/taxpub"><tp:treatment-meta><kwd-group><label>Taxon classification</label><kwd><named-content content-type="kingdom">Animalia</named-content></kwd><kwd><named-content content-type="order">Prostigmata</named-content></kwd><kwd><named-content content-type="family">Erythraeidae</named-content></kwd></kwd-group><mixed-citation publication-type="journal"><person-group><name><surname>Kamran</surname><given-names>Muhammad</given-names></name><name><surname>Alatawi</surname><given-names>Fahad J.</given-names></name></person-group><article-title>Erythraeid mites (<tp:taxon-name><tp:taxon-name-part taxon-name-part-type="order">Prostigmata</tp:taxon-name-part></tp:taxon-name>, <tp:taxon-name><tp:taxon-name-part taxon-name-part-type="family">Erythraeidae</tp:taxon-name-part></tp:taxon-name>) from Saudi Arabia, description of three new species and a new record</article-title><source>Zookeys</source><day>13</day><month>10</month><year>2014</year><volume>2014</volume><issue>445</issue><fpage>77</fpage><lpage>95</lpage><pub-id pub-id-type="doi">10.3897/zookeys.445.7861</pub-id></mixed-citation></tp:treatment-meta><tp:nomenclature><tp:taxon-name>
                                    <tp:taxon-name-part taxon-name-part-type="genus">Erythraeus</tp:taxon-name-part>
                                    (<tp:taxon-name-part taxon-name-part-type="subgenus">Zaracarus</tp:taxon-name-part>)
                                    <tp:taxon-name-part taxon-name-part-type="species">lancifer</tp:taxon-name-part>
                                </tp:taxon-name><tp:taxon-authority>Southcott</tp:taxon-authority><tp:nomenclature-citation-list><tp:nomenclature-citation><tp:taxon-name><tp:taxon-name-part taxon-name-part-type="genus">Erythraeus</tp:taxon-name-part> (<tp:taxon-name-part taxon-name-part-type="subgenus">Zaracarus</tp:taxon-name-part>) <tp:taxon-name-part taxon-name-part-type="species">lancifer</tp:taxon-name-part></tp:taxon-name><comment> Southcott, 1995: 223.</comment></tp:nomenclature-citation></tp:nomenclature-citation-list></tp:nomenclature><tp:treatment-sec sec-type="Material examined"><title>Material examined.</title><p>Six larvae, Baha, Saudi Arabia, <named-content xmlns:xlink="http://www.w3.org/1999/xlink" content-type="dwc:verbatimCoordinates" xlink:type="simple">20°7.918'N, 41°24'69'E</named-content> on 24 April, 2013, coll. M. Kamran, parasitizing tamarix leafhopper, <italic><tp:taxon-name><tp:taxon-name-part taxon-name-part-type="genus">Opseius</tp:taxon-name-part></tp:taxon-name></italic> sp. (<tp:taxon-name><tp:taxon-name-part taxon-name-part-type="order">Hemiptera</tp:taxon-name-part></tp:taxon-name>: <tp:taxon-name><tp:taxon-name-part taxon-name-part-type="family">Cicadellidae</tp:taxon-name-part></tp:taxon-name>); two larvae were collected as free living on <italic><tp:taxon-name><tp:taxon-name-part taxon-name-part-type="genus">Setaria</tp:taxon-name-part> <tp:taxon-name-part taxon-name-part-type="species">viridis</tp:taxon-name-part></tp:taxon-name></italic> L. (<tp:taxon-name><tp:taxon-name-part taxon-name-part-type="family">Poaceae</tp:taxon-name-part></tp:taxon-name>) from the same locality and date.</p></tp:treatment-sec><tp:treatment-sec sec-type="Remarks"><title>Remarks.</title><p>The type specimens were collected from a fly (<tp:taxon-name><tp:taxon-name-part taxon-name-part-type="order">Diptera</tp:taxon-name-part></tp:taxon-name>, <tp:taxon-name><tp:taxon-name-part taxon-name-part-type="family">Dolichopodidae</tp:taxon-name-part></tp:taxon-name>) Nr Pina, Zaragoza Province, Spain (<xref ref-type="bibr" rid="B32">Southcott 1995</xref>). This species has been hitherto only recorded from Spain. Present samples constitute a new record for Asia.</p><table-wrap id="T2" position="float" orientation="portrait"><label>Table 2.</label><caption><p>Metric data of <tp:taxon-name><tp:taxon-name-part taxon-name-part-type="genus">Erythraeus</tp:taxon-name-part> (<tp:taxon-name-part taxon-name-part-type="subgenus">Zaracarus</tp:taxon-name-part>) <tp:taxon-name-part taxon-name-part-type="species">lancifer</tp:taxon-name-part></tp:taxon-name> larva (measurements of 4 specimens in range).</p></caption><table rules="all"><tbody><tr><th rowspan="1" colspan="2">Ch.</th><th rowspan="1" colspan="2">Ch.</th><th rowspan="1" colspan="2">Ch.</th><th rowspan="1" colspan="2">Ch.</th></tr><tr><td rowspan="1" colspan="1">IL</td><td rowspan="1" colspan="1">344–355</td><td rowspan="1" colspan="1">PSE</td><td rowspan="1" colspan="1">73–79</td><td rowspan="1" colspan="1">Ti I</td><td rowspan="1" colspan="1">228–234</td><td rowspan="1" colspan="1">Tr II</td><td rowspan="1" colspan="1">62–66</td></tr><tr><td rowspan="1" colspan="1">IW</td><td rowspan="1" colspan="1">230–238</td><td rowspan="1" colspan="1">DS</td><td rowspan="1" colspan="1">55–72</td><td rowspan="1" colspan="1">Ge I</td><td rowspan="1" colspan="1">164–167</td><td rowspan="1" colspan="1">Cx II</td><td rowspan="1" colspan="1">67–72</td></tr><tr><td rowspan="1" colspan="1">L</td><td rowspan="1" colspan="1">91–97</td><td rowspan="1" colspan="1"><italic>1a</italic></td><td rowspan="1" colspan="1">41–44</td><td rowspan="1" colspan="1">Tfe I</td><td rowspan="1" colspan="1">110–115</td><td rowspan="1" colspan="1">Leg II</td><td rowspan="1" colspan="1">851–891</td></tr><tr><td rowspan="1" colspan="1">W</td><td rowspan="1" colspan="1">145–151</td><td rowspan="1" colspan="1"><italic>3a</italic></td><td rowspan="1" colspan="1">30–34</td><td rowspan="1" colspan="1">Bfe I</td><td rowspan="1" colspan="1">112–116</td><td rowspan="1" colspan="1">Ta III(L)</td><td rowspan="1" colspan="1">156–163</td></tr><tr><td rowspan="1" colspan="1">AW</td><td rowspan="1" colspan="1">41–45</td><td rowspan="1" colspan="1"><italic>1b</italic></td><td rowspan="1" colspan="1">88–94</td><td rowspan="1" colspan="1">Tr I</td><td rowspan="1" colspan="1">54–56</td><td rowspan="1" colspan="1">Ta III(H)</td><td rowspan="1" colspan="1">16</td></tr><tr><td rowspan="1" colspan="1">PW</td><td rowspan="1" colspan="1">110–115</td><td rowspan="1" colspan="1"><italic>2b</italic></td><td rowspan="1" colspan="1">29–32</td><td rowspan="1" colspan="1">Cx I</td><td rowspan="1" colspan="1">63–67</td><td rowspan="1" colspan="1">Ti III</td><td rowspan="1" colspan="1">329–334</td></tr><tr><td rowspan="1" colspan="1">AA</td><td rowspan="1" colspan="1">20–21</td><td rowspan="1" colspan="1"><italic>3b</italic></td><td rowspan="1" colspan="1">34–37</td><td rowspan="1" colspan="1">Leg I</td><td rowspan="1" colspan="1">893–923</td><td rowspan="1" colspan="1">Ge III</td><td rowspan="1" colspan="1">156–160</td></tr><tr><td rowspan="1" colspan="1">SB</td><td rowspan="1" colspan="1">15–15</td><td rowspan="1" colspan="1"><italic>Hy</italic></td><td rowspan="1" colspan="1">30–33</td><td rowspan="1" colspan="1">Ta II(L)</td><td rowspan="1" colspan="1">137–143</td><td rowspan="1" colspan="1">Tfe</td><td rowspan="1" colspan="1">135–140</td></tr><tr><td rowspan="1" colspan="1">ISD</td><td rowspan="1" colspan="1">62–65</td><td rowspan="1" colspan="1"><italic>Ga</italic></td><td rowspan="1" colspan="1">23–26</td><td rowspan="1" colspan="1">Ta II(H)</td><td rowspan="1" colspan="1">16–17</td><td rowspan="1" colspan="1">Bfe</td><td rowspan="1" colspan="1">129–133</td></tr><tr><td rowspan="1" colspan="1">AP</td><td rowspan="1" colspan="1">50–53</td><td rowspan="1" colspan="1">PaScFed</td><td rowspan="1" colspan="1">54–58</td><td rowspan="1" colspan="1">Ti II</td><td rowspan="1" colspan="1">229–236</td><td rowspan="1" colspan="1">Tr III</td><td rowspan="1" colspan="1">52–55</td></tr><tr><td rowspan="1" colspan="1">AL</td><td rowspan="1" colspan="1">186–197</td><td rowspan="1" colspan="1">PaScGev</td><td rowspan="1" colspan="1">67–71</td><td rowspan="1" colspan="1">Ge II</td><td rowspan="1" colspan="1">129–137</td><td rowspan="1" colspan="1">Cx III</td><td rowspan="1" colspan="1">68–72</td></tr><tr><td rowspan="1" colspan="1">PL</td><td rowspan="1" colspan="1">74–79</td><td rowspan="1" colspan="1">Ta I(L)</td><td rowspan="1" colspan="1">162–168</td><td rowspan="1" colspan="1">Tfe II</td><td rowspan="1" colspan="1">122–127</td><td rowspan="1" colspan="1">Leg III</td><td rowspan="1" colspan="1">1025–1057</td></tr><tr><td rowspan="1" colspan="1">ASE</td><td rowspan="1" colspan="1">28–30</td><td rowspan="1" colspan="1">Ta I(H)</td><td rowspan="1" colspan="1">17–18</td><td rowspan="1" colspan="1">Bfe II</td><td rowspan="1" colspan="1">105–110</td><td rowspan="1" colspan="1">IP</td><td rowspan="1" colspan="1">2769–2871</td></tr></tbody></table></table-wrap></tp:treatment-sec><ref-list><ref id="B32"><mixed-citation xmlns:xlink="http://www.w3.org/1999/xlink" xlink:type="simple"><person-group><name name-style="western"><surname>Southcott</surname><given-names>RV</given-names></name></person-group> (<year>1995</year>) <article-title>A new larval <tp:taxon-name><tp:taxon-name-part taxon-name-part-type="subfamily">Erythraeinae</tp:taxon-name-part></tp:taxon-name> mite (<tp:taxon-name><tp:taxon-name-part taxon-name-part-type="subclass">Acarina</tp:taxon-name-part></tp:taxon-name>: <tp:taxon-name><tp:taxon-name-part taxon-name-part-type="family">Erythraeidae</tp:taxon-name-part></tp:taxon-name>) from Spain.</article-title><source>Acarologia</source><volume>36</volume>(<issue>3</issue>): <fpage>223</fpage>–<lpage>228</lpage>.</mixed-citation></ref></ref-list></tp:taxon-treatment>
