# Supplementary material for: Erythraeid mites (Prostigmata, Erythraeidae) from Saudi Arabia, description of three new species and a new record
Source: Zookeys. 2014 Oct 13;(445):77–95. doi: 10.3897/zookeys.445.7861 (PMC4205741; doi:10.3897/zookeys.445.7861)
Supplement: XML Treatment for Charletonia bahaensis [file zookeys.445.7861-treatment4.xml]

<!DOCTYPE tp:taxon-treatment
  PUBLIC "-//TaxonX//DTD Taxonomic Treatment Publishing DTD v0 20100105//EN" "tax-treatment-NSO.dtd">
<tp:taxon-treatment xmlns:tp="http://www.plazi.org/taxpub"><tp:treatment-meta><kwd-group><label>Taxon classification</label><kwd><named-content content-type="kingdom">Animalia</named-content></kwd><kwd><named-content content-type="order">Prostigmata</named-content></kwd><kwd><named-content content-type="family">Erythraeidae</named-content></kwd></kwd-group><mixed-citation publication-type="journal"><person-group><name><surname>Kamran</surname><given-names>Muhammad</given-names></name><name><surname>Alatawi</surname><given-names>Fahad J.</given-names></name></person-group><article-title>Erythraeid mites (<tp:taxon-name><tp:taxon-name-part taxon-name-part-type="order">Prostigmata</tp:taxon-name-part></tp:taxon-name>, <tp:taxon-name><tp:taxon-name-part taxon-name-part-type="family">Erythraeidae</tp:taxon-name-part></tp:taxon-name>) from Saudi Arabia, description of three new species and a new record</article-title><source>Zookeys</source><day>13</day><month>10</month><year>2014</year><volume>2014</volume><issue>445</issue><fpage>77</fpage><lpage>95</lpage><pub-id pub-id-type="doi">10.3897/zookeys.445.7861</pub-id></mixed-citation></tp:treatment-meta><tp:nomenclature><tp:taxon-name>
                                    <tp:taxon-name-part taxon-name-part-type="genus">Charletonia</tp:taxon-name-part>
                                    <tp:taxon-name-part taxon-name-part-type="species">bahaensis</tp:taxon-name-part>
                                    <object-id xmlns:xlink="http://www.w3.org/1999/xlink" content-type="zoobank" xlink:type="simple">http://zoobank.org/BEBA76A2-2E8F-4102-8BAD-714C99FE6F2A</object-id>
                                </tp:taxon-name><tp:taxon-status xmlns:xlink="http://www.w3.org/1999/xlink" xlink:type="simple">sp. n.</tp:taxon-status><xref ref-type="fig" rid="F4">Figs 14</xref><xref ref-type="fig" rid="F6">–23</xref><!--PageBreak--><!--PageBreak--><!--PageBreak--><!--PageBreak--><!--PageBreak--><!--PageBreak--></tp:nomenclature><tp:treatment-sec sec-type="Diagnosis"><title>Diagnosis</title><p>(n=7). fnTi 18-18-18, fD 121–123, fV 60–61, with two hypostomalae, posterior hypostomalae barbed, galeala nude, GL 157-164, fnGe 12-12-12, four setae between coxae II &amp; III, solenidion on genu I located distally.</p></tp:treatment-sec><tp:treatment-sec sec-type="Description of holotype larva"><title>Description of holotype larva.</title><p>(Metric data of holotype followed by as a range of six paratypes in parenthesis).</p><p>Dorsum: Prodorsal scutum punctate entirely, with two pairs of sensillae (ASE, PSE) and three pairs of normal setae (AL, PL, PL). Posterior sensilla (PSE) longer than anterior ones (ASE), both finely barbed at distal halves. All three scutalae AL, ML and PL densely barbed and blunt ended, (Fig. <xref ref-type="fig" rid="F4">16</xref>). Dorsum with 123 (121–123) barbed setae (fD = 123 (121–123) with blunt tips, ranging in lengths from 45 (42–56). A pair of eyes located laterally on idiosoma posterolateral to scutum, 21 (21–23) across (Fig. <xref ref-type="fig" rid="F4">14</xref>).</p><fig id="F4" position="float" orientation="portrait"><label>Figures 14–17.</label><caption><p><italic><tp:taxon-name><tp:taxon-name-part taxon-name-part-type="genus">Charletonia</tp:taxon-name-part> <tp:taxon-name-part taxon-name-part-type="species">bahaensis</tp:taxon-name-part></tp:taxon-name></italic> sp. n. (Larva): <bold>14</bold> Dorsum <bold>15</bold> Venter <bold>16</bold> Scutum <bold>17</bold> Gnathosoma (left dorsal view, right ventral view) <bold>17A</bold> Palptarsus.</p></caption><graphic xmlns:xlink="http://www.w3.org/1999/xlink" xlink:href="zookeys-445-077-g004.jpg" position="float" orientation="portrait" xlink:type="simple" id="oo_32637.jpg"/></fig><p>Venter: Venter with intercoxal setae (<italic>1a</italic>) between coxae I, one pair of intercoxal setae (<italic>2a</italic>) between coxae II, four setae in the area between coxae II &amp; III, 57 (56–57) setae present on opisthogaster behind the coxae III (fV = 61 (60–61). All ventral setae barbed with pointed tips except postero-marginal setae on venter which are blunt-ended (Fig. <xref ref-type="fig" rid="F4">15</xref>).</p><p>Gnathosoma: Subcapitulum with one pair of nude, spiniform galealae (<italic>Ga</italic>) 33 (30–34), two pairs of hypostomalae, anterior pair (<italic>aHy</italic>) nude, 16 (15–17), posterior pair (<italic>pHy</italic>) with long barbs, 45 (42–47). Chelicerae 114 (113–116), cheliceral blade 19 (18–19). Supracoxalae present, very small, peg- like. Palpfemur and genu each with one barbed seta, palptibia with three barbed setae and bifurcated claw (Fig. <xref ref-type="fig" rid="F4">17</xref>), palptarsus with one eupathidium, one solenidion, one nude and four barbed setae including long basal seta (Fig. <xref ref-type="fig" rid="F4">17A</xref>), eupathidium 25 (23–25), solenidion 7 (6–7) and long basal seta, 39 (35–40) long. Palp setal formula: 0-B-B-BBB<sub>2</sub>–4BNωζ.</p><p>Legs: Legs seven segmented with divided femora, all longer than body length. Tarsi I–III terminate in two lateral claws and claw like empodium.</p><p>Leg setal formula: Cx: 1-2-2; Tr: 1-1-1; Bfe: 4-4-2; Tfe: 5-5-5; Ge: 12+1σ+1κ – 12+ 1κ – 12; Ti: 18+2φ + 1Cp+ 1κ – 18+ 2φ –18 + 1φ; Ta: 27+ 1ω + 1ε + 1Cp + 2ζ – 26 + 1ω + 1ζ – 27 + 1ζ (Figs <xref ref-type="fig" rid="F5">18</xref>–<xref ref-type="fig" rid="F6">23</xref>).</p><fig id="F5" position="float" orientation="portrait"><label>Figures 18–20.</label><caption><p><italic><tp:taxon-name><tp:taxon-name-part taxon-name-part-type="genus">Charletonia</tp:taxon-name-part> <tp:taxon-name-part taxon-name-part-type="species">bahaensis</tp:taxon-name-part></tp:taxon-name></italic> sp. n. (Larva): <bold>18</bold> Trochanter, femur &amp; genu I <bold>19</bold> Tibia &amp; Tarsus I <bold>20</bold> Trochanter, femur &amp; genu II.</p></caption><graphic xmlns:xlink="http://www.w3.org/1999/xlink" xlink:href="zookeys-445-077-g005.jpg" position="float" orientation="portrait" xlink:type="simple" id="oo_32638.jpg"/></fig><fig id="F6" position="float" orientation="portrait"><label>Figures 21–23.</label><caption><p><italic><tp:taxon-name><tp:taxon-name-part taxon-name-part-type="genus">Charletonia</tp:taxon-name-part> <tp:taxon-name-part taxon-name-part-type="species">bahaensis</tp:taxon-name-part></tp:taxon-name></italic> sp. n. (Larva): <bold>21</bold> Tibia &amp; Tarsus II <bold>22</bold> Trochanter, femur &amp; genu III <bold>23</bold> Tibia &amp; Tarsus III.</p></caption><graphic xmlns:xlink="http://www.w3.org/1999/xlink" xlink:href="zookeys-445-077-g006.jpg" position="float" orientation="portrait" xlink:type="simple" id="oo_32639.jpg"/></fig></tp:treatment-sec><tp:treatment-sec sec-type="Etymology"><title>Etymology.</title><p>The specific epithet is derived from the city name “Baha” (in Saudi Arabia) where it was collected.</p></tp:treatment-sec><tp:treatment-sec sec-type="Type material"><title>Type material.</title><p>Holotype and 6 paratype larvae, from blue alfalfa aphid, <!--PageBreak--><italic><tp:taxon-name><tp:taxon-name-part taxon-name-part-type="genus">Acyrthosiphon</tp:taxon-name-part> <tp:taxon-name-part taxon-name-part-type="species">kondoi</tp:taxon-name-part></tp:taxon-name></italic> Shinji (<tp:taxon-name><tp:taxon-name-part taxon-name-part-type="order">Hemiptera</tp:taxon-name-part></tp:taxon-name>: <tp:taxon-name><tp:taxon-name-part taxon-name-part-type="family">Aphididae</tp:taxon-name-part></tp:taxon-name>), infesting alfalfa plants, <italic><tp:taxon-name><tp:taxon-name-part taxon-name-part-type="genus">Medicago</tp:taxon-name-part> <tp:taxon-name-part taxon-name-part-type="species">sativa</tp:taxon-name-part></tp:taxon-name></italic> L., Baha, Saudi Arabia, <named-content xmlns:xlink="http://www.w3.org/1999/xlink" content-type="dwc:verbatimCoordinates" xlink:type="simple">19°59.807'N, 41°25.715'E</named-content>, on 25 April, 2013, coll. M. Kamran. Holotype and 5 paratypes (P2, P3, P4, P5, P6) are deposited in the King Saud University Museum of Arthropods (KSMA) and Acarology Laboratory, Department of Plant Protection, College of Food and Agriculture Sciences, King Saud University. One paratype (P1- accession no. Acy: 14/46) has been deposited at the Agriculture Research Council, Plant Protection Research Institute, Biosystematics Division, Pretoria (ARC-PPRI), South Africa.</p></tp:treatment-sec><tp:treatment-sec sec-type="Remarks"><title>Remarks.</title><!--PageBreak--><!--PageBreak--><!--PageBreak--><p><italic><tp:taxon-name><tp:taxon-name-part taxon-name-part-type="genus">Charletonia</tp:taxon-name-part> <tp:taxon-name-part taxon-name-part-type="species">bahaensis</tp:taxon-name-part></tp:taxon-name></italic> sp. n. belongs to the species group of genus <italic><tp:taxon-name><tp:taxon-name-part taxon-name-part-type="genus">Charletonia</tp:taxon-name-part></tp:taxon-name></italic> with four setae between coxae II &amp; III, solenidion placed distally on genu I, fn Ge 12–12–12, Ti III 200–260 and two hypostomalae. This group includes 11 species: <italic><tp:taxon-name><tp:taxon-name-part taxon-name-part-type="genus">Charletonia</tp:taxon-name-part> <tp:taxon-name-part taxon-name-part-type="species">areolata</tp:taxon-name-part></tp:taxon-name></italic> (Trägårdh, 1908); <italic><tp:taxon-name><tp:taxon-name-part taxon-name-part-type="genus">Charletonia</tp:taxon-name-part> <tp:taxon-name-part taxon-name-part-type="species">froggatti</tp:taxon-name-part></tp:taxon-name></italic> Oudemans, 1910; <italic><tp:taxon-name><tp:taxon-name-part taxon-name-part-type="genus">Charletonia</tp:taxon-name-part> <tp:taxon-name-part taxon-name-part-type="species">feideri</tp:taxon-name-part></tp:taxon-name></italic> Southcott, 1966; <italic><tp:taxon-name><tp:taxon-name-part taxon-name-part-type="genus">Charletonia</tp:taxon-name-part> <tp:taxon-name-part taxon-name-part-type="species">rageaui</tp:taxon-name-part></tp:taxon-name></italic> Southcott, 1966; <italic><tp:taxon-name><tp:taxon-name-part taxon-name-part-type="genus">Charletonia</tp:taxon-name-part> <tp:taxon-name-part taxon-name-part-type="species">paolii</tp:taxon-name-part></tp:taxon-name></italic> Southcott, 1966; <italic><tp:taxon-name><tp:taxon-name-part taxon-name-part-type="genus">Charletonia</tp:taxon-name-part> <tp:taxon-name-part taxon-name-part-type="species">banksi</tp:taxon-name-part></tp:taxon-name></italic> Southcott, 1966; <italic><tp:taxon-name><tp:taxon-name-part taxon-name-part-type="genus">Charletonia</tp:taxon-name-part> <tp:taxon-name-part taxon-name-part-type="species">enghoffi</tp:taxon-name-part></tp:taxon-name></italic> Southcott, 1991; <italic><tp:taxon-name><tp:taxon-name-part taxon-name-part-type="genus">Charletonia</tp:taxon-name-part> <tp:taxon-name-part taxon-name-part-type="species">hunanensis</tp:taxon-name-part></tp:taxon-name></italic> Zheng, 1996; <italic><tp:taxon-name><tp:taxon-name-part taxon-name-part-type="genus">Charletonia</tp:taxon-name-part> <tp:taxon-name-part taxon-name-part-type="species">lombokensis</tp:taxon-name-part></tp:taxon-name></italic> Haitlinger, 2006; <italic><tp:taxon-name><tp:taxon-name-part taxon-name-part-type="genus">Charletonia</tp:taxon-name-part> <tp:taxon-name-part taxon-name-part-type="species">grandpopensis</tp:taxon-name-part></tp:taxon-name></italic> Haitlinger, 2007 and <italic><tp:taxon-name><tp:taxon-name-part taxon-name-part-type="genus">Charletonia</tp:taxon-name-part> <tp:taxon-name-part taxon-name-part-type="species">salazari</tp:taxon-name-part></tp:taxon-name></italic> Mayoral &amp; Barranco, 2011 (<xref ref-type="bibr" rid="B30">Southcott 1966</xref>, <xref ref-type="bibr" rid="B31">Southcott 1991</xref>, <xref ref-type="bibr" rid="B34">Zheng 1996</xref>, <xref ref-type="bibr" rid="B10">Haitlinger 2006b</xref>, <xref ref-type="bibr" rid="B11">2007</xref>, <xref ref-type="bibr" rid="B25">Mayoral and Barranco 2011</xref>). The new species differs from <italic><tp:taxon-name><tp:taxon-name-part taxon-name-part-type="genus">Charletonia</tp:taxon-name-part> <tp:taxon-name-part taxon-name-part-type="species">areolata</tp:taxon-name-part></tp:taxon-name></italic> by fD (121–123 vs. 97), fV (60–61 vs. 42), setae on Ti III (18 vs. 19), Ti III (231–242 vs. 259), Ti I (175–183 vs. 199), Ge I (127–135 vs. 157), Galealae (nude vs. ciliated); from <italic><tp:taxon-name><tp:taxon-name-part taxon-name-part-type="genus">Charletonia</tp:taxon-name-part> <tp:taxon-name-part taxon-name-part-type="species">froggatti</tp:taxon-name-part></tp:taxon-name></italic> by fD (123 vs. 64), fV (60–61 vs. 37), fnTi (18–18–18 vs. 14–14–18); from <italic><tp:taxon-name><tp:taxon-name-part taxon-name-part-type="genus">Charletonia</tp:taxon-name-part> <tp:taxon-name-part taxon-name-part-type="species">feideri</tp:taxon-name-part></tp:taxon-name></italic> by fD (121–123 vs. 86), fV (61 vs. 44), setae on Ti III (18 vs. 19), Ti I (173–184 vs. 138–159), Ge III (140–148 vs. 121), Ge I (127–135 vs. 112–125), Ta I (158–166 vs. 129–140); from <italic><tp:taxon-name><tp:taxon-name-part taxon-name-part-type="genus">Charletonia</tp:taxon-name-part> <tp:taxon-name-part taxon-name-part-type="species">rageaui</tp:taxon-name-part></tp:taxon-name></italic> by fD (121–123 vs. 94), fV (61 vs. 54), fnTi (18–18–18 vs. 18–18–19), Ta I (158–166 vs. 142–149); from <italic><tp:taxon-name><tp:taxon-name-part taxon-name-part-type="genus">Charletonia</tp:taxon-name-part> <tp:taxon-name-part taxon-name-part-type="species">paolii</tp:taxon-name-part></tp:taxon-name></italic> by fD (121–123 vs. 98), setae on Ti III 18 vs. 19), posterior hypostomalae (barbed vs. nude), W (114–118 vs. 98), PL (49–55 vs. 36–43), Ta I (158–166 vs. 137), galealae (nude vs. barbed), Ta III (165-177 vs. 133); from <italic><tp:taxon-name><tp:taxon-name-part taxon-name-part-type="genus">Charletonia</tp:taxon-name-part> <tp:taxon-name-part taxon-name-part-type="species">banksi</tp:taxon-name-part></tp:taxon-name></italic> by fD (121–123 vs. 97), fV (60–61 vs. 46), setae on Ti III (18 vs. 19), Ge III (140–148 vs. 125), galealae (nude vs. barbed), leg I (741–781 vs. 725), leg II (694–716 vs. 660), leg III (869–911 vs. 790); from <italic><tp:taxon-name><tp:taxon-name-part taxon-name-part-type="genus">Charletonia</tp:taxon-name-part> <tp:taxon-name-part taxon-name-part-type="species">enghoffi</tp:taxon-name-part></tp:taxon-name></italic> by fD (121–123 vs. 52), fV (60–61 vs. 40), setae on Ti I (18 vs. 17), posterior hypostomalae (barbed vs. nude), PSE (87–95 vs. 116–129), ASE (48–51 vs. 70–75); <italic><tp:taxon-name><tp:taxon-name-part taxon-name-part-type="genus">Charletonia</tp:taxon-name-part> <tp:taxon-name-part taxon-name-part-type="species">hunanensis</tp:taxon-name-part></tp:taxon-name></italic> by fD (121–123 vs. 73), fV (60–61 vs. 47), setae on Ti II (18 vs. 21), Ge III (140–148 vs. 125), setae on Tfe (5 vs. 6); from <italic><tp:taxon-name><tp:taxon-name-part taxon-name-part-type="genus">Charletonia</tp:taxon-name-part> <tp:taxon-name-part taxon-name-part-type="species">lombokensis</tp:taxon-name-part></tp:taxon-name></italic> by fD (121–123 vs. 74), fV (60–61 vs. 40), setae on Ti II (18 vs. 17), fnBfe (4–4–2 vs. 3–3–2), PW (106–113 vs. 50), ASE (48-54 vs. 22), PSE (87-95 vs. 36); from <italic><tp:taxon-name><tp:taxon-name-part taxon-name-part-type="genus">Charletonia</tp:taxon-name-part> <tp:taxon-name-part taxon-name-part-type="species">grandpopensis</tp:taxon-name-part></tp:taxon-name></italic> by fD (121–123 vs. 60), fV (60–61 vs. 43), setae on Ti II (18 vs. 17), setae on Ti III (18 vs. 17), ASE (ciliated vs. nude), DS (42–56 vs. 68–72), Ta I (158–166 vs. 130–134), GL (155–164 vs. 96–108), galealae (nude vs. barbed); from <italic><tp:taxon-name><tp:taxon-name-part taxon-name-part-type="genus">Charletonia</tp:taxon-name-part> <tp:taxon-name-part taxon-name-part-type="species">salazari</tp:taxon-name-part></tp:taxon-name></italic> by fD (121–123 vs. 76), fV (60–61 vs. 28), fnTi (18–18–18 vs. 15–16–16), ISD (71–78 vs. 54–63), AL (50–56 vs. 67–72), AP (48–52 vs. 68–72). In brief the new species can be differentiated from all other species of this group by having fD 123, fV 61 and fn Ti 18–18–18. All other species of this group have dorsal setae less than 100.</p><table-wrap id="T3" position="float" orientation="portrait"><label>Table 3.</label><caption><p>Metric data of <italic><tp:taxon-name><tp:taxon-name-part taxon-name-part-type="genus">Charletonia</tp:taxon-name-part> <tp:taxon-name-part taxon-name-part-type="species">bahaensis</tp:taxon-name-part></tp:taxon-name></italic> sp. n. larva, holotype and 6 paratypes (in range).</p></caption><table rules="all"><tbody><tr><td rowspan="1" colspan="1">Ch.</td><td rowspan="1" colspan="1">H</td><td rowspan="1" colspan="1">P1</td><td rowspan="1" colspan="1">P2</td><td rowspan="1" colspan="1">P3</td><td rowspan="1" colspan="1">P4</td><td rowspan="1" colspan="1">P5</td><td rowspan="1" colspan="1">P6</td><td rowspan="1" colspan="1">Ch.</td><td rowspan="1" colspan="1">H</td><td rowspan="1" colspan="1">P1</td><td rowspan="1" colspan="1">P2</td><td rowspan="1" colspan="1">P3</td><td rowspan="1" colspan="1">P4</td><td rowspan="1" colspan="1">P5</td><td rowspan="1" colspan="1">P6</td></tr><tr><td rowspan="1" colspan="1">IL</td><td rowspan="1" colspan="1">441</td><td rowspan="1" colspan="1">436</td><td rowspan="1" colspan="1">439</td><td rowspan="1" colspan="1">435</td><td rowspan="1" colspan="1">430</td><td rowspan="1" colspan="1">442</td><td rowspan="1" colspan="1">441</td><td rowspan="1" colspan="1">PaScFed</td><td rowspan="1" colspan="1">58</td><td rowspan="1" colspan="1">55</td><td rowspan="1" colspan="1">57</td><td rowspan="1" colspan="1">58</td><td rowspan="1" colspan="1">57</td><td rowspan="1" colspan="1">55</td><td rowspan="1" colspan="1">59</td></tr><tr><td rowspan="1" colspan="1">IW</td><td rowspan="1" colspan="1">280</td><td rowspan="1" colspan="1">285</td><td rowspan="1" colspan="1">275</td><td rowspan="1" colspan="1">272</td><td rowspan="1" colspan="1">276</td><td rowspan="1" colspan="1">278</td><td rowspan="1" colspan="1">282</td><td rowspan="1" colspan="1">PaScGev</td><td rowspan="1" colspan="1">32</td><td rowspan="1" colspan="1">30</td><td rowspan="1" colspan="1">30</td><td rowspan="1" colspan="1">29</td><td rowspan="1" colspan="1">33</td><td rowspan="1" colspan="1">29</td><td rowspan="1" colspan="1">33</td></tr><tr><td rowspan="1" colspan="1">L</td><td rowspan="1" colspan="1">110</td><td rowspan="1" colspan="1">112</td><td rowspan="1" colspan="1">109</td><td rowspan="1" colspan="1">108</td><td rowspan="1" colspan="1">110</td><td rowspan="1" colspan="1">106</td><td rowspan="1" colspan="1">113</td><td rowspan="1" colspan="1">Ta I(L)</td><td rowspan="1" colspan="1">164</td><td rowspan="1" colspan="1">160</td><td rowspan="1" colspan="1">158</td><td rowspan="1" colspan="1">166</td><td rowspan="1" colspan="1">165</td><td rowspan="1" colspan="1">159</td><td rowspan="1" colspan="1">165</td></tr><tr><td rowspan="1" colspan="1">W</td><td rowspan="1" colspan="1">116</td><td rowspan="1" colspan="1">117</td><td rowspan="1" colspan="1">118</td><td rowspan="1" colspan="1">114</td><td rowspan="1" colspan="1">116</td><td rowspan="1" colspan="1">115</td><td rowspan="1" colspan="1">117</td><td rowspan="1" colspan="1">Ta I(H)</td><td rowspan="1" colspan="1">16</td><td rowspan="1" colspan="1">15</td><td rowspan="1" colspan="1">17</td><td rowspan="1" colspan="1">16</td><td rowspan="1" colspan="1">16</td><td rowspan="1" colspan="1">16</td><td rowspan="1" colspan="1">17</td></tr><tr><td rowspan="1" colspan="1">AW</td><td rowspan="1" colspan="1">84</td><td rowspan="1" colspan="1">81</td><td rowspan="1" colspan="1">86</td><td rowspan="1" colspan="1">81</td><td rowspan="1" colspan="1">86</td><td rowspan="1" colspan="1">84</td><td rowspan="1" colspan="1">85</td><td rowspan="1" colspan="1">Ti I</td><td rowspan="1" colspan="1">181</td><td rowspan="1" colspan="1">180</td><td rowspan="1" colspan="1">178</td><td rowspan="1" colspan="1">183</td><td rowspan="1" colspan="1">175</td><td rowspan="1" colspan="1">173</td><td rowspan="1" colspan="1">184</td></tr><tr><td rowspan="1" colspan="1">MW</td><td rowspan="1" colspan="1">98</td><td rowspan="1" colspan="1">94</td><td rowspan="1" colspan="1">100</td><td rowspan="1" colspan="1">97</td><td rowspan="1" colspan="1">101</td><td rowspan="1" colspan="1">93</td><td rowspan="1" colspan="1">98</td><td rowspan="1" colspan="1">Ge I</td><td rowspan="1" colspan="1">132</td><td rowspan="1" colspan="1">133</td><td rowspan="1" colspan="1">127</td><td rowspan="1" colspan="1">135</td><td rowspan="1" colspan="1">130</td><td rowspan="1" colspan="1">129</td><td rowspan="1" colspan="1">135</td></tr><tr><td rowspan="1" colspan="1">PW</td><td rowspan="1" colspan="1">110</td><td rowspan="1" colspan="1">112</td><td rowspan="1" colspan="1">109</td><td rowspan="1" colspan="1">108</td><td rowspan="1" colspan="1">112</td><td rowspan="1" colspan="1">113</td><td rowspan="1" colspan="1">106</td><td rowspan="1" colspan="1">Tfe I</td><td rowspan="1" colspan="1">88</td><td rowspan="1" colspan="1">85</td><td rowspan="1" colspan="1">89</td><td rowspan="1" colspan="1">90</td><td rowspan="1" colspan="1">90</td><td rowspan="1" colspan="1">86</td><td rowspan="1" colspan="1">91</td></tr><tr><td rowspan="1" colspan="1">AA</td><td rowspan="1" colspan="1">10</td><td rowspan="1" colspan="1">10</td><td rowspan="1" colspan="1">11</td><td rowspan="1" colspan="1">10</td><td rowspan="1" colspan="1">11</td><td rowspan="1" colspan="1">10</td><td rowspan="1" colspan="1">10</td><td rowspan="1" colspan="1">Bfe I</td><td rowspan="1" colspan="1">88</td><td rowspan="1" colspan="1">86</td><td rowspan="1" colspan="1">89</td><td rowspan="1" colspan="1">90</td><td rowspan="1" colspan="1">85</td><td rowspan="1" colspan="1">84</td><td rowspan="1" colspan="1">91</td></tr><tr><td rowspan="1" colspan="1">SB</td><td rowspan="1" colspan="1">20</td><td rowspan="1" colspan="1">19</td><td rowspan="1" colspan="1">20</td><td rowspan="1" colspan="1">10</td><td rowspan="1" colspan="1">19</td><td rowspan="1" colspan="1">21</td><td rowspan="1" colspan="1">18</td><td rowspan="1" colspan="1">Tr I</td><td rowspan="1" colspan="1">47</td><td rowspan="1" colspan="1">49</td><td rowspan="1" colspan="1">46</td><td rowspan="1" colspan="1">47</td><td rowspan="1" colspan="1">46</td><td rowspan="1" colspan="1">46</td><td rowspan="1" colspan="1">47</td></tr><tr><td rowspan="1" colspan="1">ISD</td><td rowspan="1" colspan="1">75</td><td rowspan="1" colspan="1">71</td><td rowspan="1" colspan="1">78</td><td rowspan="1" colspan="1">72</td><td rowspan="1" colspan="1">77</td><td rowspan="1" colspan="1">75</td><td rowspan="1" colspan="1">71</td><td rowspan="1" colspan="1">Cx I</td><td rowspan="1" colspan="1">66</td><td rowspan="1" colspan="1">65</td><td rowspan="1" colspan="1">67</td><td rowspan="1" colspan="1">67</td><td rowspan="1" colspan="1">63</td><td rowspan="1" colspan="1">64</td><td rowspan="1" colspan="1">68</td></tr><tr><td rowspan="1" colspan="1">AP</td><td rowspan="1" colspan="1">49</td><td rowspan="1" colspan="1">50</td><td rowspan="1" colspan="1">52</td><td rowspan="1" colspan="1">47</td><td rowspan="1" colspan="1">50</td><td rowspan="1" colspan="1">48</td><td rowspan="1" colspan="1">49</td><td rowspan="1" colspan="1">Leg I</td><td rowspan="1" colspan="1">766</td><td rowspan="1" colspan="1">758</td><td rowspan="1" colspan="1">754</td><td rowspan="1" colspan="1">778</td><td rowspan="1" colspan="1">754</td><td rowspan="1" colspan="1">741</td><td rowspan="1" colspan="1">781</td></tr><tr><td rowspan="1" colspan="1">AL</td><td rowspan="1" colspan="1">54</td><td rowspan="1" colspan="1">52</td><td rowspan="1" colspan="1">51</td><td rowspan="1" colspan="1">50</td><td rowspan="1" colspan="1">54</td><td rowspan="1" colspan="1">55</td><td rowspan="1" colspan="1">56</td><td rowspan="1" colspan="1">Ta II(L)</td><td rowspan="1" colspan="1">152</td><td rowspan="1" colspan="1">146</td><td rowspan="1" colspan="1">150</td><td rowspan="1" colspan="1">154</td><td rowspan="1" colspan="1">154</td><td rowspan="1" colspan="1">150</td><td rowspan="1" colspan="1">155</td></tr><tr><td rowspan="1" colspan="1">ML</td><td rowspan="1" colspan="1">54</td><td rowspan="1" colspan="1">55</td><td rowspan="1" colspan="1">52</td><td rowspan="1" colspan="1">53</td><td rowspan="1" colspan="1">57</td><td rowspan="1" colspan="1">57</td><td rowspan="1" colspan="1">58</td><td rowspan="1" colspan="1">Ta II(H)</td><td rowspan="1" colspan="1">15</td><td rowspan="1" colspan="1">15</td><td rowspan="1" colspan="1">16</td><td rowspan="1" colspan="1">15</td><td rowspan="1" colspan="1">16</td><td rowspan="1" colspan="1">15</td><td rowspan="1" colspan="1">16</td></tr><tr><td rowspan="1" colspan="1">PL</td><td rowspan="1" colspan="1">52</td><td rowspan="1" colspan="1">51</td><td rowspan="1" colspan="1">49</td><td rowspan="1" colspan="1">50</td><td rowspan="1" colspan="1">55</td><td rowspan="1" colspan="1">53</td><td rowspan="1" colspan="1">55</td><td rowspan="1" colspan="1">Ti II</td><td rowspan="1" colspan="1">156</td><td rowspan="1" colspan="1">159</td><td rowspan="1" colspan="1">153</td><td rowspan="1" colspan="1">153</td><td rowspan="1" colspan="1">151</td><td rowspan="1" colspan="1">150</td><td rowspan="1" colspan="1">155</td></tr><tr><td rowspan="1" colspan="1">ASE</td><td rowspan="1" colspan="1">49</td><td rowspan="1" colspan="1">50</td><td rowspan="1" colspan="1">51</td><td rowspan="1" colspan="1">48</td><td rowspan="1" colspan="1">54</td><td rowspan="1" colspan="1">50</td><td rowspan="1" colspan="1">49</td><td rowspan="1" colspan="1">Ge II</td><td rowspan="1" colspan="1">113</td><td rowspan="1" colspan="1">111</td><td rowspan="1" colspan="1">110</td><td rowspan="1" colspan="1">114</td><td rowspan="1" colspan="1">115</td><td rowspan="1" colspan="1">110</td><td rowspan="1" colspan="1">116</td></tr><tr><td rowspan="1" colspan="1">PSE</td><td rowspan="1" colspan="1">93</td><td rowspan="1" colspan="1">91</td><td rowspan="1" colspan="1">90</td><td rowspan="1" colspan="1">87</td><td rowspan="1" colspan="1">95</td><td rowspan="1" colspan="1">89</td><td rowspan="1" colspan="1">95</td><td rowspan="1" colspan="1">Tfe II</td><td rowspan="1" colspan="1">78</td><td rowspan="1" colspan="1">85</td><td rowspan="1" colspan="1">77</td><td rowspan="1" colspan="1">80</td><td rowspan="1" colspan="1">75</td><td rowspan="1" colspan="1">76</td><td rowspan="1" colspan="1">81</td></tr><tr><td rowspan="1" colspan="1">DS</td><td rowspan="1" colspan="1">45–54</td><td rowspan="1" colspan="1">44–55</td><td rowspan="1" colspan="1">43–54</td><td rowspan="1" colspan="1">42–53</td><td rowspan="1" colspan="1">45–55</td><td rowspan="1" colspan="1">44–54</td><td rowspan="1" colspan="1">45–56</td><td rowspan="1" colspan="1">Bfe II</td><td rowspan="1" colspan="1">79</td><td rowspan="1" colspan="1">78</td><td rowspan="1" colspan="1">80</td><td rowspan="1" colspan="1">82</td><td rowspan="1" colspan="1">77</td><td rowspan="1" colspan="1">80</td><td rowspan="1" colspan="1">83</td></tr><tr><td rowspan="1" colspan="1">PDS</td><td rowspan="1" colspan="1">45–54</td><td rowspan="1" colspan="1">44–55</td><td rowspan="1" colspan="1">43–54</td><td rowspan="1" colspan="1">42–53</td><td rowspan="1" colspan="1">45–55</td><td rowspan="1" colspan="1">44–54</td><td rowspan="1" colspan="1">45–56</td><td rowspan="1" colspan="1">Tr II</td><td rowspan="1" colspan="1">59</td><td rowspan="1" colspan="1">60</td><td rowspan="1" colspan="1">62</td><td rowspan="1" colspan="1">58</td><td rowspan="1" colspan="1">56</td><td rowspan="1" colspan="1">57</td><td rowspan="1" colspan="1">61</td></tr><tr><td rowspan="1" colspan="1"><italic>1a</italic></td><td rowspan="1" colspan="1">44</td><td rowspan="1" colspan="1">45</td><td rowspan="1" colspan="1">42</td><td rowspan="1" colspan="1">40</td><td rowspan="1" colspan="1">45</td><td rowspan="1" colspan="1">44</td><td rowspan="1" colspan="1">46</td><td rowspan="1" colspan="1">Cx II</td><td rowspan="1" colspan="1">74</td><td rowspan="1" colspan="1">71</td><td rowspan="1" colspan="1">73</td><td rowspan="1" colspan="1">75</td><td rowspan="1" colspan="1">70</td><td rowspan="1" colspan="1">71</td><td rowspan="1" colspan="1">74</td></tr><tr><td rowspan="1" colspan="1"><italic>2a</italic></td><td rowspan="1" colspan="1">57</td><td rowspan="1" colspan="1">55</td><td rowspan="1" colspan="1">54</td><td rowspan="1" colspan="1">54</td><td rowspan="1" colspan="1">60</td><td rowspan="1" colspan="1">58</td><td rowspan="1" colspan="1">59</td><td rowspan="1" colspan="1">Leg II</td><td rowspan="1" colspan="1">711</td><td rowspan="1" colspan="1">710</td><td rowspan="1" colspan="1">705</td><td rowspan="1" colspan="1">716</td><td rowspan="1" colspan="1">698</td><td rowspan="1" colspan="1">694</td><td rowspan="1" colspan="1">725</td></tr><tr><td rowspan="1" colspan="1"><italic>1b</italic></td><td rowspan="1" colspan="1">71</td><td rowspan="1" colspan="1">69</td><td rowspan="1" colspan="1">68</td><td rowspan="1" colspan="1">67</td><td rowspan="1" colspan="1">73</td><td rowspan="1" colspan="1">73</td><td rowspan="1" colspan="1">72</td><td rowspan="1" colspan="1">Ta III(L)</td><td rowspan="1" colspan="1">172</td><td rowspan="1" colspan="1">170</td><td rowspan="1" colspan="1">166</td><td rowspan="1" colspan="1">177</td><td rowspan="1" colspan="1">165</td><td rowspan="1" colspan="1">168</td><td rowspan="1" colspan="1">175</td></tr><tr><td rowspan="1" colspan="1"><italic>2b1</italic></td><td rowspan="1" colspan="1">71</td><td rowspan="1" colspan="1">69</td><td rowspan="1" colspan="1">73</td><td rowspan="1" colspan="1">67</td><td rowspan="1" colspan="1">78</td><td rowspan="1" colspan="1">77</td><td rowspan="1" colspan="1">73</td><td rowspan="1" colspan="1">Ta III(H)</td><td rowspan="1" colspan="1">16</td><td rowspan="1" colspan="1">15</td><td rowspan="1" colspan="1">16</td><td rowspan="1" colspan="1">16</td><td rowspan="1" colspan="1">15</td><td rowspan="1" colspan="1">15</td><td rowspan="1" colspan="1">16</td></tr><tr><td rowspan="1" colspan="1"><italic>2b2</italic></td><td rowspan="1" colspan="1">55</td><td rowspan="1" colspan="1">53</td><td rowspan="1" colspan="1">56</td><td rowspan="1" colspan="1">52</td><td rowspan="1" colspan="1">56</td><td rowspan="1" colspan="1">57</td><td rowspan="1" colspan="1">54</td><td rowspan="1" colspan="1">Ti III</td><td rowspan="1" colspan="1">237</td><td rowspan="1" colspan="1">239</td><td rowspan="1" colspan="1">233</td><td rowspan="1" colspan="1">231</td><td rowspan="1" colspan="1">242</td><td rowspan="1" colspan="1">230</td><td rowspan="1" colspan="1">241</td></tr><tr><td rowspan="1" colspan="1"><italic>3b1</italic></td><td rowspan="1" colspan="1">55</td><td rowspan="1" colspan="1">52</td><td rowspan="1" colspan="1">57</td><td rowspan="1" colspan="1">52</td><td rowspan="1" colspan="1">57</td><td rowspan="1" colspan="1">56</td><td rowspan="1" colspan="1">53</td><td rowspan="1" colspan="1">Ge III</td><td rowspan="1" colspan="1">146</td><td rowspan="1" colspan="1">144</td><td rowspan="1" colspan="1">148</td><td rowspan="1" colspan="1">148</td><td rowspan="1" colspan="1">140</td><td rowspan="1" colspan="1">141</td><td rowspan="1" colspan="1">147</td></tr><tr><td rowspan="1" colspan="1"><italic>3b</italic> 2</td><td rowspan="1" colspan="1">46</td><td rowspan="1" colspan="1">44</td><td rowspan="1" colspan="1">47</td><td rowspan="1" colspan="1">42</td><td rowspan="1" colspan="1">48</td><td rowspan="1" colspan="1">45</td><td rowspan="1" colspan="1">42</td><td rowspan="1" colspan="1">Tfe</td><td rowspan="1" colspan="1">113</td><td rowspan="1" colspan="1">111</td><td rowspan="1" colspan="1">115</td><td rowspan="1" colspan="1">109</td><td rowspan="1" colspan="1">112</td><td rowspan="1" colspan="1">110</td><td rowspan="1" colspan="1">115</td></tr><tr><td rowspan="1" colspan="1">GL</td><td rowspan="1" colspan="1">161</td><td rowspan="1" colspan="1">158</td><td rowspan="1" colspan="1">163</td><td rowspan="1" colspan="1">155</td><td rowspan="1" colspan="1">164</td><td rowspan="1" colspan="1">159</td><td rowspan="1" colspan="1">157</td><td rowspan="1" colspan="1">Bfe</td><td rowspan="1" colspan="1">89</td><td rowspan="1" colspan="1">88</td><td rowspan="1" colspan="1">90</td><td rowspan="1" colspan="1">87</td><td rowspan="1" colspan="1"><bold>90</bold></td><td rowspan="1" colspan="1">87</td><td rowspan="1" colspan="1">90</td></tr><tr><td rowspan="1" colspan="1"><italic>pHy</italic></td><td rowspan="1" colspan="1">45</td><td rowspan="1" colspan="1">44</td><td rowspan="1" colspan="1">42</td><td rowspan="1" colspan="1">43</td><td rowspan="1" colspan="1">47</td><td rowspan="1" colspan="1">46</td><td rowspan="1" colspan="1">47</td><td rowspan="1" colspan="1">Tr III</td><td rowspan="1" colspan="1">59</td><td rowspan="1" colspan="1">60</td><td rowspan="1" colspan="1">56</td><td rowspan="1" colspan="1">58</td><td rowspan="1" colspan="1">59</td><td rowspan="1" colspan="1">56</td><td rowspan="1" colspan="1">60</td></tr><tr><td rowspan="1" colspan="1"><italic>aHy</italic></td><td rowspan="1" colspan="1">16</td><td rowspan="1" colspan="1">17</td><td rowspan="1" colspan="1">16</td><td rowspan="1" colspan="1">16</td><td rowspan="1" colspan="1">17</td><td rowspan="1" colspan="1">17</td><td rowspan="1" colspan="1">15</td><td rowspan="1" colspan="1">Cx III</td><td rowspan="1" colspan="1">80</td><td rowspan="1" colspan="1">81</td><td rowspan="1" colspan="1">78</td><td rowspan="1" colspan="1">77</td><td rowspan="1" colspan="1">80</td><td rowspan="1" colspan="1">77</td><td rowspan="1" colspan="1">83</td></tr><tr><td rowspan="1" colspan="1"><italic>Ga</italic></td><td rowspan="1" colspan="1">33</td><td rowspan="1" colspan="1">34</td><td rowspan="1" colspan="1">32</td><td rowspan="1" colspan="1">31</td><td rowspan="1" colspan="1">34</td><td rowspan="1" colspan="1">33</td><td rowspan="1" colspan="1">30</td><td rowspan="1" colspan="1">LegIII</td><td rowspan="1" colspan="1">895</td><td rowspan="1" colspan="1">893</td><td rowspan="1" colspan="1">886</td><td rowspan="1" colspan="1">887</td><td rowspan="1" colspan="1">903</td><td rowspan="1" colspan="1">869</td><td rowspan="1" colspan="1">911</td></tr><tr><td rowspan="1" colspan="8"/><td rowspan="1" colspan="1">IP</td><td rowspan="1" colspan="1">2372</td><td rowspan="1" colspan="1">2361</td><td rowspan="1" colspan="1">2345</td><td rowspan="1" colspan="1">2381</td><td rowspan="1" colspan="1">2355</td><td rowspan="1" colspan="1">2304</td><td rowspan="1" colspan="1">2417</td></tr></tbody></table></table-wrap><!--PageBreak--></tp:treatment-sec><ref-list><ref id="B30"><mixed-citation xmlns:xlink="http://www.w3.org/1999/xlink" xlink:type="simple"><person-group><name name-style="western"><surname>Southcott</surname><given-names>RV</given-names></name></person-group> (<year>1966</year>) <article-title>Revision of the genus <italic><tp:taxon-name><tp:taxon-name-part taxon-name-part-type="genus">Charletonia</tp:taxon-name-part></tp:taxon-name></italic> Oudemans (<tp:taxon-name><tp:taxon-name-part taxon-name-part-type="subclass">Acarina</tp:taxon-name-part></tp:taxon-name>: <tp:taxon-name><tp:taxon-name-part taxon-name-part-type="family">Erythraeidae</tp:taxon-name-part></tp:taxon-name>).</article-title><source>Australian Journal of Zoology</source><volume>14</volume>(<issue>9</issue>): <fpage>697</fpage>–<lpage>819</lpage>.</mixed-citation></ref><ref id="B31"><mixed-citation xmlns:xlink="http://www.w3.org/1999/xlink" xlink:type="simple"><person-group><name name-style="western"><surname>Southcott</surname><given-names>RV</given-names></name></person-group> (<year>1991</year>) <article-title>A further revision of <italic><tp:taxon-name><tp:taxon-name-part taxon-name-part-type="genus">Charletonia</tp:taxon-name-part></tp:taxon-name></italic> (<tp:taxon-name><tp:taxon-name-part taxon-name-part-type="subclass">Acarina</tp:taxon-name-part></tp:taxon-name>: <tp:taxon-name><tp:taxon-name-part taxon-name-part-type="family">Erythraeidae</tp:taxon-name-part></tp:taxon-name>) based on larvae, protonymphs and deutonymphs.</article-title><source>Invertebrate Taxonomy</source><volume>5</volume>: <fpage>61</fpage>–<lpage>131</lpage>. doi: <ext-link ext-link-type="doi" xlink:href="10.1071/IT9910061" xlink:type="simple">10.1071/IT9910061</ext-link></mixed-citation></ref><ref id="B34"><mixed-citation xmlns:xlink="http://www.w3.org/1999/xlink" xlink:type="simple"><person-group><name name-style="western"><surname>Zheng</surname><given-names>B</given-names></name></person-group> (<year>1996</year>) <article-title>Two new larval mites of the <tp:taxon-name><tp:taxon-name-part taxon-name-part-type="family">Erythraeidae</tp:taxon-name-part></tp:taxon-name> from China (<tp:taxon-name><tp:taxon-name-part taxon-name-part-type="subclass">Acari</tp:taxon-name-part></tp:taxon-name>: <tp:taxon-name><tp:taxon-name-part taxon-name-part-type="order">Prostigmata</tp:taxon-name-part></tp:taxon-name>).</article-title><source>Acta Zoologica Sinica</source><volume>21</volume>(<issue>1</issue>): <fpage>62</fpage>–<lpage>69</lpage>.</mixed-citation></ref><ref id="B10"><mixed-citation xmlns:xlink="http://www.w3.org/1999/xlink" xlink:type="simple"><person-group><name name-style="western"><surname>Haitlinger</surname><given-names>R</given-names></name></person-group> (<year>2006b</year>) <article-title>New species and new records of mites (<tp:taxon-name><tp:taxon-name-part taxon-name-part-type="subclass">Acari</tp:taxon-name-part></tp:taxon-name>, <tp:taxon-name><tp:taxon-name-part taxon-name-part-type="order">Prostigmata</tp:taxon-name-part></tp:taxon-name>, <tp:taxon-name><tp:taxon-name-part taxon-name-part-type="family">Erythraeidae</tp:taxon-name-part></tp:taxon-name>) from Bali, Lombok and Linnga Islands, Indonesia.</article-title><source>Systematic &amp; Applied Acarology</source><volume>12</volume>: <fpage>219</fpage>–<lpage>230</lpage>.</mixed-citation></ref><ref id="B11"><mixed-citation xmlns:xlink="http://www.w3.org/1999/xlink" xlink:type="simple"><person-group><name name-style="western"><surname>Haitlinger</surname><given-names>R</given-names></name></person-group> (<year>2007</year>) <article-title>A new genus and nine new larval species (<tp:taxon-name><tp:taxon-name-part taxon-name-part-type="subclass">Acari</tp:taxon-name-part></tp:taxon-name>, <tp:taxon-name><tp:taxon-name-part taxon-name-part-type="order">Prostigmata</tp:taxon-name-part></tp:taxon-name>, <tp:taxon-name><tp:taxon-name-part taxon-name-part-type="family">Erythraeidae</tp:taxon-name-part></tp:taxon-name>, <tp:taxon-name><tp:taxon-name-part taxon-name-part-type="family">Eutrombidiidae</tp:taxon-name-part></tp:taxon-name>) from Benin, Ghana and Togo.</article-title><source>Revista Ibérica de Aracnología</source><volume>14</volume>: <fpage>109</fpage>–<lpage>127</lpage>.</mixed-citation></ref><ref id="B25"><mixed-citation xmlns:xlink="http://www.w3.org/1999/xlink" xlink:type="simple"><person-group><name name-style="western"><surname>Mayoral</surname><given-names>JG</given-names></name><name name-style="western"><surname>Barranco</surname><given-names>P</given-names></name></person-group> (<year>2011</year>) <article-title>A new species of larval <italic><tp:taxon-name><tp:taxon-name-part taxon-name-part-type="genus">Charletonia</tp:taxon-name-part></tp:taxon-name></italic> (<tp:taxon-name><tp:taxon-name-part taxon-name-part-type="clade">Parasitengona</tp:taxon-name-part></tp:taxon-name>: <tp:taxon-name><tp:taxon-name-part taxon-name-part-type="family">Erythraeidae</tp:taxon-name-part></tp:taxon-name>) and new records of larval <tp:taxon-name><tp:taxon-name-part taxon-name-part-type="family">Erythraeidae</tp:taxon-name-part></tp:taxon-name> parasitizing <tp:taxon-name><tp:taxon-name-part taxon-name-part-type="order">Orthoptera</tp:taxon-name-part></tp:taxon-name> and <tp:taxon-name><tp:taxon-name-part taxon-name-part-type="order">Phasmida</tp:taxon-name-part></tp:taxon-name> from Costa Rica.</article-title><source>Acarologia</source><volume>51</volume>(<issue>2</issue>): <fpage>219</fpage>–<lpage>227</lpage>. doi: <ext-link ext-link-type="doi" xlink:href="10.1051/acarologia/20112010" xlink:type="simple">10.1051/acarologia/20112010</ext-link></mixed-citation></ref></ref-list></tp:taxon-treatment>
