# Supplementary material for: Erythraeid mites (Prostigmata, Erythraeidae) from Saudi Arabia, description of three new species and a new record
Source: Zookeys. 2014 Oct 13;(445):77–95. doi: 10.3897/zookeys.445.7861 (PMC4205741; doi:10.3897/zookeys.445.7861)
Supplement: XML Treatment for Balaustium yousifi [file zookeys.445.7861-treatment5.xml]

<!DOCTYPE tp:taxon-treatment
  PUBLIC "-//TaxonX//DTD Taxonomic Treatment Publishing DTD v0 20100105//EN" "tax-treatment-NSO.dtd">
<tp:taxon-treatment xmlns:tp="http://www.plazi.org/taxpub"><tp:treatment-meta><kwd-group><label>Taxon classification</label><kwd><named-content content-type="kingdom">Animalia</named-content></kwd><kwd><named-content content-type="order">Prostigmata</named-content></kwd><kwd><named-content content-type="family">Erythraeidae</named-content></kwd></kwd-group><mixed-citation publication-type="journal"><person-group><name><surname>Kamran</surname><given-names>Muhammad</given-names></name><name><surname>Alatawi</surname><given-names>Fahad J.</given-names></name></person-group><article-title>Erythraeid mites (<tp:taxon-name><tp:taxon-name-part taxon-name-part-type="order">Prostigmata</tp:taxon-name-part></tp:taxon-name>, <tp:taxon-name><tp:taxon-name-part taxon-name-part-type="family">Erythraeidae</tp:taxon-name-part></tp:taxon-name>) from Saudi Arabia, description of three new species and a new record</article-title><source>Zookeys</source><day>13</day><month>10</month><year>2014</year><volume>2014</volume><issue>445</issue><fpage>77</fpage><lpage>95</lpage><pub-id pub-id-type="doi">10.3897/zookeys.445.7861</pub-id></mixed-citation></tp:treatment-meta><tp:nomenclature><tp:taxon-name>
                                    <tp:taxon-name-part taxon-name-part-type="genus">Balaustium</tp:taxon-name-part>
                                    <tp:taxon-name-part taxon-name-part-type="species">yousifi</tp:taxon-name-part>
                                    <object-id xmlns:xlink="http://www.w3.org/1999/xlink" content-type="zoobank" xlink:type="simple">http://zoobank.org/71EF1ABE-54D9-430E-9D44-40E5E1A3B5F1</object-id>
                                </tp:taxon-name><tp:taxon-status xmlns:xlink="http://www.w3.org/1999/xlink" xlink:type="simple">sp. n.</tp:taxon-status><xref ref-type="fig" rid="F7">Figs 24</xref><xref ref-type="fig" rid="F8">–29</xref></tp:nomenclature><tp:treatment-sec sec-type="Diagnosis"><title>Diagnosis</title><p>(n=7). Scutum present, three pairs of scutalae present off the scutum, fnTr 3–3–2, fnBfe 4–4–3, fnTi 11–11–11, PSE 66-75, IP 1294–1363, ISD 65-69, fV 60 and fD 74.</p></tp:treatment-sec><tp:treatment-sec sec-type="Description of holotype larva"><title>Description of holotype larva.</title><p>Dorsum: Idiosoma oval in shape, scutum elongate, 92 (88–95) long, 23 (21–25) wide, carries two pairs of sensilla (ASE &amp; PSE), ASE located on anterior while PSE on posterior part of scutum, both sensilla finely barbed on their entire lengths. Crista present on scutum. Three pairs of scutalae (AL, ML, PL) present on the lateral sides of scutum, no scutalae located on scutum. AL located slightly posterior to the bases of ASE, ML lies slightly anterior to the middle of scutum and PL slightly posterior to the middle of scutum. One pair of eyes present on postero-lateral <!--PageBreak-->side of scutum at the level of PSE on the idiosoma, cornea of each eye 14 (13–14) in diameter. Dorsal setae on idiosoma 37 pairs, all barbed. fD = 74 (Fig. <xref ref-type="fig" rid="F7">24</xref>).</p><fig id="F7" position="float" orientation="portrait"><label>Figures 24–26.</label><caption><p><italic><tp:taxon-name><tp:taxon-name-part taxon-name-part-type="genus">Balaustium</tp:taxon-name-part> <tp:taxon-name-part taxon-name-part-type="species">yousifi</tp:taxon-name-part></tp:taxon-name></italic> sp. n. (Larva): <bold>24</bold> Dorsum <bold>25</bold> Venter <bold>25A</bold> dorsal scutum <bold>26</bold> Gnathosoma (left dorsal view, right ventral view) <bold>26A</bold> Palptarsus, <bold>26B</bold> Palptibia.</p></caption><graphic xmlns:xlink="http://www.w3.org/1999/xlink" xlink:href="zookeys-445-077-g007.jpg" position="float" orientation="portrait" xlink:type="simple" id="oo_32640.jpg"/></fig><p>Venter: Idiosoma ventrally with one pair of sternalae <italic>1a</italic> between coxae I, 56 (52–57) long, one pair of setae <italic>2a</italic> between coxae II, 42 (41–47) long, 26 setae present in the area between coxae II &amp; III, 60 (59–60) setae present between and behind the coxae III (fV = 86 (84–86). All ventral setae barbed (Fig. <xref ref-type="fig" rid="F7">25</xref>).</p><p>Gnathosoma: Gnathosoma with one pair of hypostomalae (<italic>Hy</italic>) 16 (15–17) and one pair of galealae (<italic>Ga</italic>) 10 (9–10), both barbed, supracoxalae present, very small, peg- like. Chelicerae 52–55 long, cheliceral blade 9 (9–10). Palp trochanter and palpfemur each with one barbed setae, palpgenu with two barbed setae (Fig. <xref ref-type="fig" rid="F7">26</xref>); palptibia withthree setae, palptarsus with four nude setae, one eupathidium and one solenidion(Fig. <xref ref-type="fig" rid="F7">26A</xref>). Palptibial claw entire with a median tooth (Fig. <xref ref-type="fig" rid="F7">26B</xref>). Eupathidium 7 (7), solenidion 16 (14–16). (Fig. <xref ref-type="fig" rid="F7">26</xref>). Palp setal formula: fPp: B-B-BB-BBN-NNNNωζ.</p><p>Legs: Legs seven segmented with divided femora, tarsi I–III terminated with two claws and claw-like empodium, empodium with pilose (pulvilliform) structure. Leg setal formula: leg I: Ta- ω, 2ζ,  1 Cp, 22B; Ti- 2φ,1κ, 11B; Ge- 1σ,1κ, 9B; Tfe- 5B; <!--PageBreak-->Bfe- 4B; Tr- 3B; Cx- 1B (Fig. <xref ref-type="fig" rid="F8">27</xref>). Leg II: Ta- ω, 1ζ,  20B; Ti- 2φ, 11B; Ge- 1κ, 8B; Tfe- 5B; Bfe- 4B; Tr- 3B; Cx- 1B (Fig. <xref ref-type="fig" rid="F8">28</xref>). Leg III: Ta- 20B; Ti- 1φ, 11B; Ge- 8B; Tfe- 5B; Bfe- 3B; Tr- 2B; Cx- 1B (Fig. <xref ref-type="fig" rid="F8">29</xref>).</p><fig id="F8" position="float" orientation="portrait"><label>Figures 27–29.</label><caption><p><italic><tp:taxon-name><tp:taxon-name-part taxon-name-part-type="genus">Balaustium</tp:taxon-name-part> <tp:taxon-name-part taxon-name-part-type="species">yousifi</tp:taxon-name-part></tp:taxon-name></italic> sp. n. (Larva): <bold>27</bold> Leg I <bold>28</bold> Leg II <bold>29</bold> Leg III.</p></caption><graphic xmlns:xlink="http://www.w3.org/1999/xlink" xlink:href="zookeys-445-077-g008.jpg" position="float" orientation="portrait" xlink:type="simple" id="oo_32641.jpg"/></fig></tp:treatment-sec><tp:treatment-sec sec-type="Etymology"><title>Etymology.</title><p>The new species is named on the name of Professor Dr. Yousif Al-Duraihim.</p></tp:treatment-sec><tp:treatment-sec sec-type="Type"><title>Type.</title><p>Holotype larva was collected from 5 Km Taif road, Baha, Saudi Arabia, <named-content xmlns:xlink="http://www.w3.org/1999/xlink" content-type="dwc:verbatimCoordinates" xlink:type="simple">20°7.918'N, 41°24.69'E</named-content>, 24 April, 2013 (Coll. M. Kamran), from foxtail grass, <italic><tp:taxon-name><tp:taxon-name-part taxon-name-part-type="genus">Setaria</tp:taxon-name-part> <tp:taxon-name-part taxon-name-part-type="species">viridis</tp:taxon-name-part></tp:taxon-name></italic> L. Paratypes six larvae, collection data same. Holotype and 6 paratypes (P1, P2, P3, P4, P5, P6) are deposited in the King Saud University Museum of Arthropods (KSMA) and Acarology Laboratory, Department of Plant Protection, College of Food and Agriculture Sciences, King Saud University. One paratype (P1- accession no. Acy: 14/45) has been deposited at the Agriculture Research Council, Plant Protection Research Institute, Biosystematics Division, Pretoria (ARC-PPRI), South Africa.</p></tp:treatment-sec><tp:treatment-sec sec-type="Remarks"><title>Remarks.</title><p><italic><tp:taxon-name><tp:taxon-name-part taxon-name-part-type="genus">Balaustium</tp:taxon-name-part> <tp:taxon-name-part taxon-name-part-type="species">yousifi</tp:taxon-name-part></tp:taxon-name></italic> sp. n. closely resembles with <italic><tp:taxon-name><tp:taxon-name-part taxon-name-part-type="genus">Balaustium</tp:taxon-name-part> <tp:taxon-name-part taxon-name-part-type="species">florale</tp:taxon-name-part></tp:taxon-name></italic> Grandjean. However it differes from <italic><tp:taxon-name><tp:taxon-name-part taxon-name-part-type="genus">Balaustium</tp:taxon-name-part> <tp:taxon-name-part taxon-name-part-type="species">florale</tp:taxon-name-part></tp:taxon-name></italic>. by length of PSE (66–75 vs. 40–48); IP (1294–1363 vs. 850–988); ISD (64–69 vs. 42–48); fD (74 vs. 82). The new species can be distinguished from <italic><tp:taxon-name><tp:taxon-name-part taxon-name-part-type="genus">Balaustium</tp:taxon-name-part> <tp:taxon-name-part taxon-name-part-type="species">bisculatae</tp:taxon-name-part></tp:taxon-name></italic> Mayoral &amp; Barranco by shorter ISD (65–69 vs. 56), fD (74 vs. 95), longer AL (28–32 vs. 24), longer TiIII (89–97 vs. 72–75), longer IP 1294–1348 vs. 1014–1042.</p><!--PageBreak--><table-wrap id="T4" position="float" orientation="portrait"><label>Table 4.</label><caption><p>Metric data of <italic><tp:taxon-name><tp:taxon-name-part taxon-name-part-type="genus">Balaustium</tp:taxon-name-part> <tp:taxon-name-part taxon-name-part-type="species">yousifi</tp:taxon-name-part></tp:taxon-name></italic> sp. n. larva (holotype and 6 paratypes).</p></caption><table rules="all"><tbody><tr><td rowspan="1" colspan="1">Ch.</td><td rowspan="1" colspan="1">H</td><td rowspan="1" colspan="1">P-1</td><td rowspan="1" colspan="1">P2</td><td rowspan="1" colspan="1">P3</td><td rowspan="1" colspan="1">P4</td><td rowspan="1" colspan="1">P5</td><td rowspan="1" colspan="1">P6</td><td rowspan="1" colspan="1">Ch.</td><td rowspan="1" colspan="1">H</td><td rowspan="1" colspan="1">P1</td><td rowspan="1" colspan="1">P2</td><td rowspan="1" colspan="1">P3</td><td rowspan="1" colspan="1">P4</td><td rowspan="1" colspan="1">P5</td><td rowspan="1" colspan="1">P6</td></tr><tr><td rowspan="1" colspan="1">IL</td><td rowspan="1" colspan="1">471</td><td rowspan="1" colspan="1">478</td><td rowspan="1" colspan="1">466</td><td rowspan="1" colspan="1">475</td><td rowspan="1" colspan="1">459</td><td rowspan="1" colspan="1">465</td><td rowspan="1" colspan="1">460</td><td rowspan="1" colspan="1">Ta I(H)</td><td rowspan="1" colspan="1">23</td><td rowspan="1" colspan="1">22</td><td rowspan="1" colspan="1">22</td><td rowspan="1" colspan="1">22</td><td rowspan="1" colspan="1">23</td><td rowspan="1" colspan="1">24</td><td rowspan="1" colspan="1">22</td></tr><tr><td rowspan="1" colspan="1">IW</td><td rowspan="1" colspan="1">345</td><td rowspan="1" colspan="1">336</td><td rowspan="1" colspan="1">355</td><td rowspan="1" colspan="1">349</td><td rowspan="1" colspan="1">332</td><td rowspan="1" colspan="1">340</td><td rowspan="1" colspan="1">342</td><td rowspan="1" colspan="1">Ti I</td><td rowspan="1" colspan="1">89</td><td rowspan="1" colspan="1">92</td><td rowspan="1" colspan="1">88</td><td rowspan="1" colspan="1">86</td><td rowspan="1" colspan="1">94</td><td rowspan="1" colspan="1">93</td><td rowspan="1" colspan="1">86</td></tr><tr><td rowspan="1" colspan="1">L</td><td rowspan="1" colspan="1">92</td><td rowspan="1" colspan="1">95</td><td rowspan="1" colspan="1">89</td><td rowspan="1" colspan="1">88</td><td rowspan="1" colspan="1">89</td><td rowspan="1" colspan="1">95</td><td rowspan="1" colspan="1">91</td><td rowspan="1" colspan="1">Ge I</td><td rowspan="1" colspan="1">92</td><td rowspan="1" colspan="1">88</td><td rowspan="1" colspan="1">89</td><td rowspan="1" colspan="1">90</td><td rowspan="1" colspan="1">93</td><td rowspan="1" colspan="1">93</td><td rowspan="1" colspan="1">86</td></tr><tr><td rowspan="1" colspan="1">W</td><td rowspan="1" colspan="1">23</td><td rowspan="1" colspan="1">22</td><td rowspan="1" colspan="1">24</td><td rowspan="1" colspan="1">23</td><td rowspan="1" colspan="1">24</td><td rowspan="1" colspan="1">25</td><td rowspan="1" colspan="1">21</td><td rowspan="1" colspan="1">Tfe I</td><td rowspan="1" colspan="1">54</td><td rowspan="1" colspan="1">50</td><td rowspan="1" colspan="1">55</td><td rowspan="1" colspan="1">53</td><td rowspan="1" colspan="1">56</td><td rowspan="1" colspan="1">49</td><td rowspan="1" colspan="1">54</td></tr><tr><td rowspan="1" colspan="1">AW</td><td rowspan="1" colspan="1">28</td><td rowspan="1" colspan="1">28</td><td rowspan="1" colspan="1">29</td><td rowspan="1" colspan="1">30</td><td rowspan="1" colspan="1">27</td><td rowspan="1" colspan="1">30</td><td rowspan="1" colspan="1">28</td><td rowspan="1" colspan="1">Bfe I</td><td rowspan="1" colspan="1">59</td><td rowspan="1" colspan="1">60</td><td rowspan="1" colspan="1">61</td><td rowspan="1" colspan="1">58</td><td rowspan="1" colspan="1">62</td><td rowspan="1" colspan="1">58</td><td rowspan="1" colspan="1">55</td></tr><tr><td rowspan="1" colspan="1">MW</td><td rowspan="1" colspan="1">39</td><td rowspan="1" colspan="1">37</td><td rowspan="1" colspan="1">40</td><td rowspan="1" colspan="1">39</td><td rowspan="1" colspan="1">36</td><td rowspan="1" colspan="1">41</td><td rowspan="1" colspan="1">41</td><td rowspan="1" colspan="1">Tr I</td><td rowspan="1" colspan="1">32</td><td rowspan="1" colspan="1">31</td><td rowspan="1" colspan="1">33</td><td rowspan="1" colspan="1">30</td><td rowspan="1" colspan="1">34</td><td rowspan="1" colspan="1">34</td><td rowspan="1" colspan="1">30</td></tr><tr><td rowspan="1" colspan="1">PW</td><td rowspan="1" colspan="1">64</td><td rowspan="1" colspan="1">66</td><td rowspan="1" colspan="1">61</td><td rowspan="1" colspan="1">62</td><td rowspan="1" colspan="1">60</td><td rowspan="1" colspan="1">63</td><td rowspan="1" colspan="1">65</td><td rowspan="1" colspan="1">Cx I</td><td rowspan="1" colspan="1">65</td><td rowspan="1" colspan="1">62</td><td rowspan="1" colspan="1">66</td><td rowspan="1" colspan="1">64</td><td rowspan="1" colspan="1">60</td><td rowspan="1" colspan="1">61</td><td rowspan="1" colspan="1">60</td></tr><tr><td rowspan="1" colspan="1">SBa</td><td rowspan="1" colspan="1">12</td><td rowspan="1" colspan="1">12</td><td rowspan="1" colspan="1">11</td><td rowspan="1" colspan="1">12</td><td rowspan="1" colspan="1">12</td><td rowspan="1" colspan="1">12</td><td rowspan="1" colspan="1">12</td><td rowspan="1" colspan="1">Leg I</td><td rowspan="1" colspan="1">479</td><td rowspan="1" colspan="1">473</td><td rowspan="1" colspan="1">479</td><td rowspan="1" colspan="1">463</td><td rowspan="1" colspan="1">484</td><td rowspan="1" colspan="1">470</td><td rowspan="1" colspan="1">462</td></tr><tr><td rowspan="1" colspan="1">SBp</td><td rowspan="1" colspan="1">16</td><td rowspan="1" colspan="1">15</td><td rowspan="1" colspan="1">16</td><td rowspan="1" colspan="1">15</td><td rowspan="1" colspan="1">16</td><td rowspan="1" colspan="1">15</td><td rowspan="1" colspan="1">16</td><td rowspan="1" colspan="1">Ta II(L)</td><td rowspan="1" colspan="1">79</td><td rowspan="1" colspan="1">82</td><td rowspan="1" colspan="1">76</td><td rowspan="1" colspan="1">75</td><td rowspan="1" colspan="1">83</td><td rowspan="1" colspan="1">79</td><td rowspan="1" colspan="1">81</td></tr><tr><td rowspan="1" colspan="1">ISD</td><td rowspan="1" colspan="1">68</td><td rowspan="1" colspan="1">66</td><td rowspan="1" colspan="1">69</td><td rowspan="1" colspan="1">65</td><td rowspan="1" colspan="1">64</td><td rowspan="1" colspan="1">66</td><td rowspan="1" colspan="1">68</td><td rowspan="1" colspan="1">Ta II(H)</td><td rowspan="1" colspan="1">22</td><td rowspan="1" colspan="1">23</td><td rowspan="1" colspan="1">22</td><td rowspan="1" colspan="1">22</td><td rowspan="1" colspan="1">23</td><td rowspan="1" colspan="1">21</td><td rowspan="1" colspan="1">21</td></tr><tr><td rowspan="1" colspan="1">AL</td><td rowspan="1" colspan="1">30</td><td rowspan="1" colspan="1">28</td><td rowspan="1" colspan="1">30</td><td rowspan="1" colspan="1">32</td><td rowspan="1" colspan="1">29</td><td rowspan="1" colspan="1">32</td><td rowspan="1" colspan="1">31</td><td rowspan="1" colspan="1">Ti II</td><td rowspan="1" colspan="1">77</td><td rowspan="1" colspan="1">75</td><td rowspan="1" colspan="1">79</td><td rowspan="1" colspan="1">76</td><td rowspan="1" colspan="1">76</td><td rowspan="1" colspan="1">77</td><td rowspan="1" colspan="1">76</td></tr><tr><td rowspan="1" colspan="1">ML</td><td rowspan="1" colspan="1">30</td><td rowspan="1" colspan="1">30</td><td rowspan="1" colspan="1">29</td><td rowspan="1" colspan="1">30</td><td rowspan="1" colspan="1">28</td><td rowspan="1" colspan="1">29</td><td rowspan="1" colspan="1">32</td><td rowspan="1" colspan="1">Ge II</td><td rowspan="1" colspan="1">71</td><td rowspan="1" colspan="1">72</td><td rowspan="1" colspan="1">73</td><td rowspan="1" colspan="1">68</td><td rowspan="1" colspan="1">74</td><td rowspan="1" colspan="1">69</td><td rowspan="1" colspan="1">68</td></tr><tr><td rowspan="1" colspan="1">PL</td><td rowspan="1" colspan="1">34</td><td rowspan="1" colspan="1">35</td><td rowspan="1" colspan="1">36</td><td rowspan="1" colspan="1">34</td><td rowspan="1" colspan="1">33</td><td rowspan="1" colspan="1">34</td><td rowspan="1" colspan="1">32</td><td rowspan="1" colspan="1">Tfe II</td><td rowspan="1" colspan="1">44</td><td rowspan="1" colspan="1">41</td><td rowspan="1" colspan="1">39</td><td rowspan="1" colspan="1">40</td><td rowspan="1" colspan="1">42</td><td rowspan="1" colspan="1">45</td><td rowspan="1" colspan="1">46</td></tr><tr><td rowspan="1" colspan="1">ASE</td><td rowspan="1" colspan="1">53</td><td rowspan="1" colspan="1">50</td><td rowspan="1" colspan="1">55</td><td rowspan="1" colspan="1">52</td><td rowspan="1" colspan="1">50</td><td rowspan="1" colspan="1">56</td><td rowspan="1" colspan="1">51</td><td rowspan="1" colspan="1">Bfe II</td><td rowspan="1" colspan="1">38</td><td rowspan="1" colspan="1">37</td><td rowspan="1" colspan="1">34</td><td rowspan="1" colspan="1">35</td><td rowspan="1" colspan="1">37</td><td rowspan="1" colspan="1">39</td><td rowspan="1" colspan="1">40</td></tr><tr><td rowspan="1" colspan="1">PSE</td><td rowspan="1" colspan="1">72</td><td rowspan="1" colspan="1">69</td><td rowspan="1" colspan="1">74</td><td rowspan="1" colspan="1">66</td><td rowspan="1" colspan="1">70</td><td rowspan="1" colspan="1">75</td><td rowspan="1" colspan="1">71</td><td rowspan="1" colspan="1">Tr II</td><td rowspan="1" colspan="1">36</td><td rowspan="1" colspan="1">38</td><td rowspan="1" colspan="1">39</td><td rowspan="1" colspan="1">39</td><td rowspan="1" colspan="1">42</td><td rowspan="1" colspan="1">43</td><td rowspan="1" colspan="1">35</td></tr><tr><td rowspan="1" colspan="1">DS</td><td rowspan="1" colspan="1">28–42</td><td rowspan="1" colspan="1">27–43</td><td rowspan="1" colspan="1">29–43</td><td rowspan="1" colspan="1">28–40</td><td rowspan="1" colspan="1">26–40</td><td rowspan="1" colspan="1">28–44</td><td rowspan="1" colspan="1">30–42</td><td rowspan="1" colspan="1">Cx II</td><td rowspan="1" colspan="1">60</td><td rowspan="1" colspan="1">58</td><td rowspan="1" colspan="1">60</td><td rowspan="1" colspan="1">60</td><td rowspan="1" colspan="1">65</td><td rowspan="1" colspan="1">63</td><td rowspan="1" colspan="1">64</td></tr><tr><td rowspan="1" colspan="1">PDS</td><td rowspan="1" colspan="1">33–42</td><td rowspan="1" colspan="1">34–43</td><td rowspan="1" colspan="1">33–43</td><td rowspan="1" colspan="1">31–40</td><td rowspan="1" colspan="1">30–40</td><td rowspan="1" colspan="1">29–44</td><td rowspan="1" colspan="1">34–42</td><td rowspan="1" colspan="1">Leg II</td><td rowspan="1" colspan="1">405</td><td rowspan="1" colspan="1">403</td><td rowspan="1" colspan="1">400</td><td rowspan="1" colspan="1">393</td><td rowspan="1" colspan="1">419</td><td rowspan="1" colspan="1">415</td><td rowspan="1" colspan="1">410</td></tr><tr><td rowspan="1" colspan="1">1a</td><td rowspan="1" colspan="1">56</td><td rowspan="1" colspan="1">54</td><td rowspan="1" colspan="1">52</td><td rowspan="1" colspan="1">56</td><td rowspan="1" colspan="1">52</td><td rowspan="1" colspan="1">57</td><td rowspan="1" colspan="1">57</td><td rowspan="1" colspan="1">Ta III(L)</td><td rowspan="1" colspan="1">82</td><td rowspan="1" colspan="1">81</td><td rowspan="1" colspan="1">79</td><td rowspan="1" colspan="1">79</td><td rowspan="1" colspan="1">83</td><td rowspan="1" colspan="1">85</td><td rowspan="1" colspan="1">78</td></tr><tr><td rowspan="1" colspan="1"><italic>1b</italic></td><td rowspan="1" colspan="1">45</td><td rowspan="1" colspan="1">42</td><td rowspan="1" colspan="1">45</td><td rowspan="1" colspan="1">46</td><td rowspan="1" colspan="1">41</td><td rowspan="1" colspan="1">47</td><td rowspan="1" colspan="1">41</td><td rowspan="1" colspan="1">Ta III(H)</td><td rowspan="1" colspan="1">19</td><td rowspan="1" colspan="1">19</td><td rowspan="1" colspan="1">20</td><td rowspan="1" colspan="1">19</td><td rowspan="1" colspan="1">20</td><td rowspan="1" colspan="1">19</td><td rowspan="1" colspan="1">20</td></tr><tr><td rowspan="1" colspan="1"><italic>2b</italic></td><td rowspan="1" colspan="1">49</td><td rowspan="1" colspan="1">44</td><td rowspan="1" colspan="1">50</td><td rowspan="1" colspan="1">48</td><td rowspan="1" colspan="1">44</td><td rowspan="1" colspan="1">46</td><td rowspan="1" colspan="1">46</td><td rowspan="1" colspan="1">Ti III</td><td rowspan="1" colspan="1">94</td><td rowspan="1" colspan="1">96</td><td rowspan="1" colspan="1">92</td><td rowspan="1" colspan="1">89</td><td rowspan="1" colspan="1">97</td><td rowspan="1" colspan="1">92</td><td rowspan="1" colspan="1">91</td></tr><tr><td rowspan="1" colspan="1"><italic>3b</italic></td><td rowspan="1" colspan="1">47</td><td rowspan="1" colspan="1">47</td><td rowspan="1" colspan="1">46</td><td rowspan="1" colspan="1">47</td><td rowspan="1" colspan="1">45</td><td rowspan="1" colspan="1">45</td><td rowspan="1" colspan="1">48</td><td rowspan="1" colspan="1">Ge III</td><td rowspan="1" colspan="1">78</td><td rowspan="1" colspan="1">75</td><td rowspan="1" colspan="1">79</td><td rowspan="1" colspan="1">74</td><td rowspan="1" colspan="1">77</td><td rowspan="1" colspan="1">79</td><td rowspan="1" colspan="1">77</td></tr><tr><td rowspan="1" colspan="1">GL</td><td rowspan="1" colspan="1">88</td><td rowspan="1" colspan="1">90</td><td rowspan="1" colspan="1">88</td><td rowspan="1" colspan="1">85</td><td rowspan="1" colspan="1">85</td><td rowspan="1" colspan="1">92</td><td rowspan="1" colspan="1">82</td><td rowspan="1" colspan="1">Tfe III</td><td rowspan="1" colspan="1">51</td><td rowspan="1" colspan="1">51</td><td rowspan="1" colspan="1">55</td><td rowspan="1" colspan="1">55</td><td rowspan="1" colspan="1">54</td><td rowspan="1" colspan="1">56</td><td rowspan="1" colspan="1">50</td></tr><tr><td rowspan="1" colspan="1">PaScFed</td><td rowspan="1" colspan="1">33</td><td rowspan="1" colspan="1">34</td><td rowspan="1" colspan="1">35</td><td rowspan="1" colspan="1">33</td><td rowspan="1" colspan="1">31</td><td rowspan="1" colspan="1">35</td><td rowspan="1" colspan="1">31</td><td rowspan="1" colspan="1">Bfe III</td><td rowspan="1" colspan="1">51</td><td rowspan="1" colspan="1">49</td><td rowspan="1" colspan="1">54</td><td rowspan="1" colspan="1">49</td><td rowspan="1" colspan="1">55</td><td rowspan="1" colspan="1">56</td><td rowspan="1" colspan="1">54</td></tr><tr><td rowspan="1" colspan="1">PaScFev</td><td rowspan="1" colspan="1">22</td><td rowspan="1" colspan="1">21</td><td rowspan="1" colspan="1">20</td><td rowspan="1" colspan="1">23</td><td rowspan="1" colspan="1">20</td><td rowspan="1" colspan="1">23</td><td rowspan="1" colspan="1">22</td><td rowspan="1" colspan="1">Tr III</td><td rowspan="1" colspan="1">35</td><td rowspan="1" colspan="1">34</td><td rowspan="1" colspan="1">36</td><td rowspan="1" colspan="1">33</td><td rowspan="1" colspan="1">37</td><td rowspan="1" colspan="1">36</td><td rowspan="1" colspan="1">33</td></tr><tr><td rowspan="1" colspan="1">PaScGed</td><td rowspan="1" colspan="1">24</td><td rowspan="1" colspan="1">25</td><td rowspan="1" colspan="1">23</td><td rowspan="1" colspan="1">24</td><td rowspan="1" colspan="1">22</td><td rowspan="1" colspan="1">26</td><td rowspan="1" colspan="1">22</td><td rowspan="1" colspan="1">Cx III</td><td rowspan="1" colspan="1">61</td><td rowspan="1" colspan="1">64</td><td rowspan="1" colspan="1">58</td><td rowspan="1" colspan="1">59</td><td rowspan="1" colspan="1">57</td><td rowspan="1" colspan="1">59</td><td rowspan="1" colspan="1">60</td></tr><tr><td rowspan="1" colspan="1">PaScGev</td><td rowspan="1" colspan="1">18</td><td rowspan="1" colspan="1">17</td><td rowspan="1" colspan="1">18</td><td rowspan="1" colspan="1">19</td><td rowspan="1" colspan="1">17</td><td rowspan="1" colspan="1">20</td><td rowspan="1" colspan="1">18</td><td rowspan="1" colspan="1">Leg III</td><td rowspan="1" colspan="1">452</td><td rowspan="1" colspan="1">450</td><td rowspan="1" colspan="1">453</td><td rowspan="1" colspan="1">438</td><td rowspan="1" colspan="1">460</td><td rowspan="1" colspan="1">463</td><td rowspan="1" colspan="1">443</td></tr><tr><td rowspan="1" colspan="1">Ta I(L)</td><td rowspan="1" colspan="1">88</td><td rowspan="1" colspan="1">90</td><td rowspan="1" colspan="1">87</td><td rowspan="1" colspan="1">82</td><td rowspan="1" colspan="1">85</td><td rowspan="1" colspan="1">91</td><td rowspan="1" colspan="1">91</td><td rowspan="1" colspan="1">IP</td><td rowspan="1" colspan="1">1336</td><td rowspan="1" colspan="1">1326</td><td rowspan="1" colspan="1">1332</td><td rowspan="1" colspan="1">1294</td><td rowspan="1" colspan="1">1363</td><td rowspan="1" colspan="1">1348</td><td rowspan="1" colspan="1">1315</td></tr></tbody></table></table-wrap></tp:treatment-sec></tp:taxon-treatment>
